# Supplementary material for: 1-Methyl-6-nitro-1H-benzimidazole
Source: Acta Crystallogr Sect E Struct Rep Online. 2008 Mar 5;64(Pt 4):o671–2. doi: 10.1107/S1600536808005886 (PMC2961028; doi:10.1107/S1600536808005886)
Supplement: Supplementary file 2 [file e-64-0o671-Isup2.hkl]

# 
# h,k,l, Fc-squared, Fo-squared, sigma(Fo-squared) and status flag 
# 
data_I
_shelx_title ' C:\XSCANS\BENZ in     Pbca' 
_shelx_refln_list_code          4 
_shelx_F_calc_maximum      110.54 
_exptl_crystal_F_000       736.00 
_reflns_d_resolution_high  0.7108 
 
loop_ 
 _symmetry_equiv_pos_as_xyz 
 'x, y, z' 
 '-x+1/2, -y, z+1/2' 
 '-x, y+1/2, -z+1/2' 
 'x+1/2, -y+1/2, -z' 
 '-x, -y, -z' 
 'x-1/2, y, -z-1/2' 
 'x, -y-1/2, z-1/2' 
 '-x-1/2, y-1/2, z' 
 
_cell_length_a    12.8520 
_cell_length_b     7.0430 
_cell_length_c    17.6900 
_cell_angle_alpha  90.000 
_cell_angle_beta   90.000 
_cell_angle_gamma  90.000 
 
_shelx_F_squared_multiplier     1.000 
 
loop_ 
 _refln_index_h 
 _refln_index_k 
 _refln_index_l 
 _refln_F_squared_calc 
 _refln_F_squared_meas 
 _refln_F_squared_sigma 
 _refln_observed_status 
   2   0   0      821.57      897.21     15.96 o 
   4   0   0      947.60      940.52     23.28 o 
   6   0   0       10.14       11.48      1.46 o 
   8   0   0      857.13      854.29     24.21 o 
  10   0   0      335.75      317.57     13.37 o 
  12   0   0     2138.21     2038.93     25.42 o 
  14   0   0       18.46       23.65      3.57 o 
  16   0   0      220.18      248.40      7.73 o 
  18   0   0       47.34       50.40      6.01 o 
   2   1   0     5660.20     4952.51     29.48 o 
   4   1   0     2473.15     2287.93     60.50 o 
   6   1   0     1483.41     1434.74     29.27 o 
   8   1   0      222.64      268.26     25.75 o 
  10   1   0     1797.05     1805.69    159.74 o 
  12   1   0      471.80      464.47     44.36 o 
  14   1   0        6.90        5.39      2.27 o 
  16   1   0       53.12       51.80      5.70 o 
   0   2   0     5143.72     5066.28     48.62 o 
   4   2   0     2021.71     2002.40     35.77 o 
   6   2   0      209.20      219.66     11.15 o 
   8   2   0      265.07      269.36     13.38 o 
  10   2   0      705.68      695.31     17.76 o 
  12   2   0      331.90      316.77     10.31 o 
  14   2   0       54.86       52.89      4.28 o 
  16   2   0       79.23       97.21      5.65 o 
   2   3   0       72.61       62.67      3.25 o 
   4   3   0      894.21      784.63     22.90 o 
   6   3   0       26.15       33.43      2.47 o 
   8   3   0      325.91      324.35     13.82 o 
  10   3   0      136.20      142.12      7.36 o 
  12   3   0        2.76        1.50      2.93 o 
  14   3   0        1.02        1.20      3.15 o 
  16   3   0        1.19        2.59      3.61 o 
   0   4   0     1542.11     1522.66     32.42 o 
   2   4   0        1.76        7.19      1.73 o 
   4   4   0       18.59       13.17      2.04 o 
   6   4   0     1860.47     1832.14     30.21 o 
   8   4   0        2.11        2.20      2.44 o 
  10   4   0      101.25       97.70      4.80 o 
  12   4   0      184.01      197.90      6.80 o 
  14   4   0       74.17       75.65      4.80 o 
  16   4   0        1.78        2.89      4.00 o 
   2   5   0       34.51       39.22      2.85 o 
   4   5   0      763.75      841.72     20.63 o 
   6   5   0        0.49        2.69      2.47 o 
   8   5   0        5.42        4.39      2.85 o 
  10   5   0       53.77       47.90      4.02 o 
  12   5   0       42.82       36.03      3.95 o 
  14   5   0        3.47        3.99      3.46 o 
   0   6   0      224.14      216.27     10.26 o 
   2   6   0       43.92       48.80      3.25 o 
   4   6   0      227.13      229.14     10.62 o 
   6   6   0       78.75       84.33      4.39 o 
   8   6   0       76.78       67.27      4.26 o 
  10   6   0       23.87       24.55      3.61 o 
  12   6   0       13.07       13.67      3.94 o 
  14   6   0       48.36       46.21      5.34 o 
   2   7   0       11.15       14.87      3.06 o 
   4   7   0        0.55       -2.20      3.15 o 
   6   7   0       22.22       18.76      3.35 o 
   8   7   0       63.15       64.27      4.55 o 
  10   7   0        5.72        7.68      3.50 o 
  12   7   0        1.79        4.19      3.93 o 
   0   8   0       29.27       34.93      3.70 o 
   2   8   0        1.89       -1.20      3.51 o 
   4   8   0        7.61       10.28      3.55 o 
   6   8   0       21.11       26.75      4.27 o 
   8   8   0       13.57       13.67      4.05 o 
  10   8   0        0.38       -1.20      3.78 o 
   2   9   0       16.08       15.27      4.04 o 
   4   9   0        8.54       13.57      3.97 o 
   6   9   0        9.15       13.67      4.44 o 
   1   1   1     1205.37     1148.71     16.25 o 
   2   1   1     1353.57     1348.01     14.75 o 
   3   1   1      114.72      111.68      2.92 o 
   4   1   1       98.16       97.31      2.31 o 
   5   1   1        2.90        2.69      0.69 o 
   6   1   1      533.93      495.71      9.54 o 
   7   1   1        0.71        1.80      0.81 o 
   8   1   1      551.65      592.82     32.82 o 
   9   1   1        0.00        0.30      1.32 o 
  10   1   1       77.49       84.43      5.54 o 
  11   1   1        0.32        1.90      2.17 o 
  12   1   1      332.12      341.22      9.23 o 
  13   1   1        0.27       -0.40      2.32 o 
  14   1   1        0.01        0.80      1.52 o 
  15   1   1        2.60        1.00      1.67 o 
  16   1   1        4.99        8.68      2.04 o 
  17   1   1        0.06       -0.80      2.10 o 
   1   2   1     2963.40     3051.61     29.31 o 
   2   2   1      990.79     1090.22     17.95 o 
   3   2   1       47.55       47.11      2.23 o 
   4   2   1       96.77      116.87      4.26 o 
   5   2   1       93.63      103.09      3.36 o 
   6   2   1     1462.10     1512.78     22.52 o 
   7   2   1       38.66       48.30      1.92 o 
   8   2   1      166.64      152.89      5.77 o 
   9   2   1       83.99       87.43      3.28 o 
  10   2   1      289.11      312.08      9.16 o 
  11   2   1      118.72      128.74      8.48 o 
  12   2   1       92.10       89.52      5.68 o 
  13   2   1       29.18       32.54      2.55 o 
  14   2   1       45.35       51.30      2.85 o 
  15   2   1        3.07        1.70      2.63 o 
  16   2   1       13.73       18.66      3.01 o 
  17   2   1        3.80        1.10      2.97 o 
   1   3   1      441.31      425.15      8.65 o 
   2   3   1       88.99      107.88      4.21 o 
   3   3   1       43.04       37.33      1.46 o 
   4   3   1      396.05      379.64     11.98 o 
   5   3   1      107.27      115.47      4.15 o 
   6   3   1      540.32      658.98     22.31 o 
   7   3   1       12.12        9.18      1.47 o 
   8   3   1       38.74       47.21      2.27 o 
   9   3   1        1.34       -0.40      1.82 o 
  10   3   1      568.27      570.36     10.57 o 
  11   3   1      105.07      103.19      4.24 o 
  12   3   1        0.17        0.30      2.09 o 
  13   3   1        0.94        0.90      3.95 o 
  14   3   1        1.85        0.80      3.43 o 
  15   3   1        5.50        2.69      2.44 o 
  16   3   1        7.99        2.99      2.70 o 
  17   3   1        3.18        3.49      2.71 o 
   0   4   1       36.34       29.14      1.66 o 
   1   4   1      127.12      123.55      8.88 o 
   2   4   1      106.82       98.80      3.14 o 
   3   4   1      136.13      107.68      3.80 o 
   4   4   1      256.91      224.65      8.31 o 
   5   4   1       88.50       98.40      7.77 o 
   6   4   1       16.06       14.07      2.61 o 
   7   4   1      103.81      100.70      3.75 o 
   8   4   1       38.44       40.12      2.14 o 
   9   4   1      130.09      143.01      6.33 o 
  10   4   1      184.14      177.55      6.46 o 
  11   4   1       30.53       32.44      2.97 o 
  12   4   1        7.47        7.78      2.97 o 
  13   4   1        9.14       16.07      2.40 o 
  14   4   1        0.29        3.19      5.96 o 
  15   4   1        0.02       -2.59      3.74 o 
  16   4   1        4.43        5.29      2.94 o 
   1   5   1       72.87       74.45      1.92 o 
   2   5   1       12.50       12.57      1.62 o 
   3   5   1       47.00       46.81      2.08 o 
   4   5   1       30.66       30.44      2.64 o 
   5   5   1       17.04       14.87      1.88 o 
   6   5   1        9.65       10.88      1.88 o 
   7   5   1        6.90       10.08      3.08 o 
   8   5   1      117.16      112.97      4.23 o 
   9   5   1      140.36      142.81      4.92 o 
  10   5   1        5.92        5.49      2.28 o 
  11   5   1       38.88       35.63      2.79 o 
  12   5   1        0.40       -1.40      2.30 o 
  13   5   1        0.28        0.30      2.40 o 
  14   5   1        2.67        4.59      2.50 o 
  15   5   1        4.18        2.00      2.81 o 
   0   6   1       57.29       61.88      2.40 o 
   1   6   1        0.16        1.60      1.23 o 
   2   6   1        0.05        1.30      1.70 o 
   3   6   1       48.95       48.00      2.40 o 
   4   6   1        0.70        1.40      1.95 o 
   5   6   1      151.80      174.35      6.28 o 
   6   6   1        2.87        1.40      2.18 o 
   7   6   1       40.90       38.62      2.44 o 
   8   6   1        8.77       10.88      2.19 o 
   9   6   1        1.27        1.90      2.25 o 
  10   6   1        0.45       -1.60      2.36 o 
  11   6   1       10.71        8.78      2.53 o 
  12   6   1       31.27       37.43      4.28 o 
  13   6   1        1.60        2.00      2.71 o 
  14   6   1        0.05        2.10      6.15 o 
   1   7   1       18.78       19.36      1.54 o 
   2   7   1       26.76       25.85      2.45 o 
   3   7   1       21.87       19.86      2.33 o 
   4   7   1       36.01       33.83      2.53 o 
   5   7   1       24.21       21.76      2.37 o 
   6   7   1        0.37        0.10      2.22 o 
   7   7   1        0.02       -0.30      2.23 o 
   8   7   1        0.01       -1.40      2.42 o 
   9   7   1       36.67       33.03      3.02 o 
  10   7   1        0.05        0.80      2.53 o 
  11   7   1        0.19        1.70      2.54 o 
  12   7   1       12.08       15.07      2.91 o 
   0   8   1        9.05        5.49      3.67 o 
   1   8   1        4.59        3.09      1.65 o 
   2   8   1       20.90       22.06      2.59 o 
   3   8   1       33.56       34.43      2.98 o 
   4   8   1       15.07       15.97      2.64 o 
   5   8   1       10.04       11.58      2.88 o 
   6   8   1        7.05        8.18      2.58 o 
   7   8   1        1.30        2.10      2.58 o 
   8   8   1        1.02       -2.40      3.57 o 
   9   8   1        0.88        0.80      3.15 o 
  10   8   1        0.28        0.60      2.69 o 
   1   9   1        5.81        4.29      1.90 o 
   2   9   1        1.40        0.90      2.64 o 
   3   9   1        0.41        0.20      2.68 o 
   4   9   1        0.15        3.49      3.93 o 
   5   9   1        0.27        2.10      4.18 o 
   6   9   1        1.01       -2.00      3.06 o 
   7   9   1        2.36        6.49      3.13 o 
   0   0   2     2004.10     1930.35     18.93 o 
   1   0   2     5902.76     5581.75    280.24 o 
   3   0   2      656.16      695.71     18.37 o 
   4   0   2     4843.62     5394.03     57.46 o 
   5   0   2      836.87      887.93     25.06 o 
   6   0   2      400.66      430.94     18.48 o 
   7   0   2      171.75      201.00     10.63 o 
   8   0   2      413.29      441.72     17.17 o 
   9   0   2       21.77       20.66      2.34 o 
  10   0   2     1077.42      954.19     21.28 o 
  11   0   2      401.51      444.51     14.31 o 
  12   0   2      515.62      482.44     12.65 o 
  13   0   2       18.93       17.76      3.46 o 
  14   0   2       58.41       61.38      4.27 o 
  15   0   2       88.80       94.31      5.38 o 
  16   0   2       51.93       66.37      5.17 o 
  17   0   2       22.62       24.45      4.76 o 
  18   0   2       94.07      113.17      6.88 o 
   1   1   2     3275.96     3175.26     49.82 o 
   2   1   2     1696.42     1543.22     17.85 o 
   3   1   2     1474.54     1385.63     22.97 o 
   4   1   2     1639.78     1554.10     45.93 o 
   5   1   2       79.71       73.25      2.73 o 
   6   1   2      161.80      144.21      6.29 o 
   7   1   2        7.64        2.00      1.14 o 
   8   1   2      313.02      351.20     36.98 o 
   9   1   2       67.22       64.27      3.36 o 
  10   1   2      535.76      552.30     12.37 o 
  11   1   2       27.81       29.04      2.46 o 
  12   1   2       43.06       42.81      2.73 o 
  13   1   2        3.41        3.59      2.19 o 
  14   1   2        0.98        1.00      2.33 o 
  15   1   2        5.18        5.09      2.38 o 
  16   1   2       16.53       13.17      2.94 o 
  17   1   2        0.12       -1.20      3.00 o 
   1   2   2     4510.60     4528.46    127.99 o 
   2   2   2       37.07       63.27      3.70 o 
   3   2   2      125.46      157.09      8.06 o 
   4   2   2      409.98      359.48     15.52 o 
   5   2   2       65.91       76.15      3.72 o 
   6   2   2     1909.08     1946.11     35.68 o 
   7   2   2      238.06      260.38     12.55 o 
   8   2   2      156.99      169.46      8.62 o 
   9   2   2       68.63       76.15      3.62 o 
  10   2   2        1.99        1.40      2.64 o 
  11   2   2      230.40      211.38      9.61 o 
  12   2   2      721.55      715.67     14.02 o 
  13   2   2       21.62       24.35      3.57 o 
  14   2   2       13.88       12.87      3.51 o 
  15   2   2       11.10       13.47      3.90 o 
  16   2   2       42.40       35.73      4.98 o 
  17   2   2        0.18       -0.90      3.85 o 
   1   3   2      879.09      887.03     17.03 o 
   2   3   2        9.61        9.88      1.48 o 
   3   3   2       61.42       69.06      3.41 o 
   4   3   2      645.29      676.75     22.58 o 
   5   3   2       38.30       31.34      1.99 o 
   6   3   2      131.21      156.49      7.27 o 
   7   3   2        1.71        3.59      2.04 o 
   8   3   2       28.69       29.04      2.73 o 
   9   3   2      151.86      149.50      8.19 o 
  10   3   2      119.91      115.37      6.16 o 
  11   3   2      141.45      145.91      7.16 o 
  12   3   2      154.43      140.92      6.69 o 
  13   3   2        3.63        1.10      3.15 o 
  14   3   2       21.60       16.37      3.61 o 
  15   3   2        7.16        8.68      3.33 o 
  16   3   2        0.17        2.30      3.57 o 
  17   3   2        1.39        5.49      3.54 o 
   0   4   2     1257.05     1241.52     29.37 o 
   1   4   2      410.98      351.00     26.77 o 
   2   4   2     2835.87     2556.30     40.23 o 
   3   4   2       84.02       88.32      4.95 o 
   4   4   2      431.57      460.68     17.22 o 
   5   4   2      325.46      337.53     14.33 o 
   6   4   2      193.03      184.33      9.24 o 
   7   4   2       61.36       56.79      3.59 o 
   8   4   2      159.67      150.10      8.96 o 
   9   4   2       68.31       66.57      3.51 o 
  10   4   2       26.91       27.94      3.42 o 
  11   4   2      127.24      126.55      5.76 o 
  12   4   2       51.73       49.20      4.16 o 
  13   4   2        0.03       -2.59      3.47 o 
  14   4   2       43.16       46.71      4.54 o 
  15   4   2        2.14        3.59      3.92 o 
  16   4   2       25.87       26.75      4.75 o 
   1   5   2      202.77      184.23     12.66 o 
   2   5   2        0.86       -1.40      2.14 o 
   3   5   2       61.49       55.29      2.89 o 
   4   5   2       70.38       70.96      3.15 o 
   5   5   2      104.05      102.00      4.46 o 
   6   5   2        0.14        2.20      2.46 o 
   7   5   2       30.60       33.23      3.15 o 
   8   5   2       21.66       22.85      2.92 o 
   9   5   2       76.36       77.55      4.40 o 
  10   5   2        0.86        1.60      3.12 o 
  11   5   2       32.73       29.74      3.60 o 
  12   5   2        8.64       13.67      3.57 o 
  13   5   2        7.38        6.19      3.40 o 
  14   5   2        2.40        5.29      3.52 o 
  15   5   2       15.67       13.17      4.18 o 
   0   6   2        0.00        1.20      2.49 o 
   1   6   2        0.03       -1.20      1.81 o 
   2   6   2       18.79       19.16      2.86 o 
   3   6   2       13.05       14.87      3.10 o 
   4   6   2        0.66        1.40      2.63 o 
   5   6   2        5.54        8.88      3.00 o 
   6   6   2      255.06      275.95      9.59 o 
   7   6   2       59.31       47.90      3.86 o 
   8   6   2        0.70       -2.10      3.06 o 
   9   6   2       74.58       73.65      4.53 o 
  10   6   2       13.09       16.87      3.75 o 
  11   6   2        0.37        1.10      3.38 o 
  12   6   2        6.46       11.18      3.72 o 
  13   6   2        7.36        3.49      3.96 o 
  14   6   2        7.55        9.98      4.27 o 
   1   7   2        0.04       -0.40      1.95 o 
   2   7   2       33.59       27.25      3.68 o 
   3   7   2       13.93       20.56      3.04 o 
   4   7   2        3.86        5.09      3.17 o 
   5   7   2        0.68        1.20      3.03 o 
   6   7   2        2.43       -1.10      3.19 o 
   7   7   2       15.55       21.26      3.59 o 
   8   7   2        3.16        1.60      3.32 o 
   9   7   2       17.91       19.46      3.97 o 
  10   7   2        9.90       13.87      3.75 o 
  11   7   2        4.40        1.80      4.03 o 
  12   7   2        0.00       -2.30      3.93 o 
   0   8   2        5.91        6.89      3.47 o 
   1   8   2        3.64        3.39      2.25 o 
   2   8   2       13.35        7.58      3.49 o 
   3   8   2       29.77       32.83      4.18 o 
   4   8   2       13.14       10.48      3.78 o 
   5   8   2        8.06        7.39      3.58 o 
   6   8   2       15.25       16.47      3.84 o 
   7   8   2        1.80        1.90      3.51 o 
   8   8   2       24.13       18.06      4.49 o 
   9   8   2        2.48       -2.40      4.12 o 
  10   8   2        4.09        3.49      3.98 o 
   1   9   2        7.17        6.19      5.23 o 
   2   9   2        1.08        2.50      3.57 o 
   3   9   2        2.56       -1.40      3.86 o 
   4   9   2        0.19       -0.80      3.80 o 
   5   9   2        9.32        6.89      4.47 o 
   6   9   2       11.22       13.57      4.59 o 
   7   9   2        0.05        0.70      4.40 o 
   1   1   3     2547.27     2457.59     38.11 o 
   2   1   3      275.82      239.52      7.44 o 
   3   1   3     2393.16     2278.85     40.45 o 
   4   1   3      734.63      690.82     15.55 o 
   5   1   3       82.23       75.45      2.81 o 
   6   1   3     1471.19     1500.20     72.84 o 
   7   1   3        1.14        0.70      1.16 o 
   8   1   3      254.14      250.90     28.05 o 
   9   1   3        0.63        2.79      1.54 o 
  10   1   3      750.82      755.19     63.64 o 
  11   1   3      238.61      234.23     12.02 o 
  12   1   3       31.31       36.83      3.48 o 
  13   1   3        0.00        0.50      1.99 o 
  14   1   3        0.90        0.20      2.42 o 
  15   1   3        0.23        0.80      2.33 o 
  16   1   3        5.35        3.99      2.81 o 
  17   1   3        8.23        9.08      3.67 o 
   0   2   3    10470.80    10583.57     76.14 o 
   1   2   3     2815.83     2954.60     41.67 o 
   2   2   3        7.87        4.29      1.29 o 
   3   2   3      398.60      410.38     16.76 o 
   4   2   3      134.76      130.54      6.90 o 
   5   2   3      841.16      912.98     24.49 o 
   6   2   3      560.04      635.63     21.15 o 
   7   2   3       95.56      112.28      4.64 o 
   8   2   3        0.03        2.79      1.93 o 
   9   2   3        0.63        1.30      2.23 o 
  10   2   3       23.75       21.76      2.77 o 
  11   2   3      403.09      432.74     12.60 o 
  12   2   3       95.17       87.23      4.53 o 
  13   2   3       22.62       18.46      3.55 o 
  14   2   3       12.51       19.06      3.21 o 
  15   2   3       12.08       12.48      3.94 o 
  16   2   3       18.57       21.76      4.30 o 
  17   2   3        7.88        5.79      4.04 o 
   1   3   3     1076.70      990.12     18.06 o 
   2   3   3     1354.85     1329.25     29.80 o 
   3   3   3       21.07       27.45      1.88 o 
   4   3   3     1111.24     1113.48     27.57 o 
   5   3   3      293.43      307.79     14.80 o 
   6   3   3        9.38       15.67      2.13 o 
   7   3   3       39.12       43.11      2.76 o 
   8   3   3      330.21      368.07     14.17 o 
   9   3   3       66.35       69.26      3.64 o 
  10   3   3      346.77      325.25     11.31 o 
  11   3   3        3.08        4.69      2.92 o 
  12   3   3       64.12       69.46      4.19 o 
  13   3   3       23.42       23.15      3.43 o 
  14   3   3       13.13       19.66      3.14 o 
  15   3   3        9.68       13.17      3.64 o 
  16   3   3       35.73       40.72      4.39 o 
  17   3   3        5.22        3.69      3.88 o 
   0   4   3     3348.34     3483.74     48.56 o 
   1   4   3     2345.86     2350.71    309.74 o 
   2   4   3      852.43      803.00     23.03 o 
   3   4   3      145.31      169.66      7.62 o 
   4   4   3       11.31        6.99      1.97 o 
   5   4   3       63.76       54.39      2.99 o 
   6   4   3      212.78      203.09     10.71 o 
   7   4   3      155.26      159.38      7.88 o 
   8   4   3        4.79        3.99      2.40 o 
   9   4   3       47.09       47.41      3.36 o 
  10   4   3        0.41       -1.50      2.82 o 
  11   4   3       56.83       61.18      4.31 o 
  12   4   3      152.46      142.42      5.67 o 
  13   4   3       42.78       45.91      4.07 o 
  14   4   3       13.41       11.78      4.27 o 
  15   4   3        5.44        6.49      4.09 o 
  16   4   3        4.81        3.79      4.32 o 
   1   5   3       60.46       68.46      3.50 o 
   2   5   3       94.62      101.60      4.52 o 
   3   5   3       26.02       28.04      2.66 o 
   4   5   3       19.39       21.86      2.76 o 
   5   5   3        5.06        5.39      2.54 o 
   6   5   3       76.65       91.42      4.64 o 
   7   5   3        9.36        7.19      2.78 o 
   8   5   3      104.13      101.10      5.05 o 
   9   5   3       15.53       16.27      3.29 o 
  10   5   3      183.72      175.15      6.84 o 
  11   5   3        1.30        0.10      3.21 o 
  12   5   3       30.39       33.13      3.89 o 
  13   5   3        2.29        2.59      3.62 o 
  14   5   3        0.99       -0.30      3.60 o 
  15   5   3        0.00       -1.10      3.79 o 
   0   6   3      242.01      222.36     10.33 o 
   1   6   3       67.67       70.66      2.62 o 
   2   6   3      196.13      201.80      9.54 o 
   3   6   3      133.05      143.31      6.88 o 
   4   6   3       15.31       10.68      3.14 o 
   5   6   3        6.20        6.69      2.83 o 
   6   6   3        0.90        5.39      3.08 o 
   7   6   3        0.57        2.00      2.75 o 
   8   6   3       17.25       10.78      3.44 o 
   9   6   3       14.82       13.57      3.31 o 
  10   6   3       34.33       30.74      3.90 o 
  11   6   3        3.53        5.09      3.46 o 
  12   6   3        4.32        7.88      3.64 o 
  13   6   3        0.18       -2.99      4.03 o 
  14   6   3       12.79        5.99      4.62 o 
   1   7   3       12.48       13.27      2.14 o 
   2   7   3        3.81        4.09      3.09 o 
   3   7   3        0.12       -0.60      3.04 o 
   4   7   3       12.82       10.58      3.38 o 
   5   7   3        4.85        4.59      3.12 o 
   6   7   3       43.57       45.61      4.16 o 
   7   7   3        0.89        2.30      3.21 o 
   8   7   3       43.28       35.73      4.22 o 
   9   7   3       12.18        3.49      4.06 o 
  10   7   3       13.41       14.07      3.92 o 
  11   7   3        3.16        5.69      3.86 o 
  12   7   3       15.30       16.27      4.32 o 
   0   8   3       24.00       22.46      3.89 o 
   1   8   3        0.25        1.10      2.30 o 
   2   8   3       15.13       12.87      3.66 o 
   3   8   3       18.59       17.56      3.77 o 
   4   8   3        4.69        7.88      3.54 o 
   5   8   3       13.93        6.29      3.74 o 
   6   8   3        5.42        1.80      3.98 o 
   7   8   3       25.14       20.66      4.38 o 
   8   8   3       20.18       22.16      4.23 o 
   9   8   3        3.39        8.98      4.00 o 
  10   8   3        0.44       -1.40      3.96 o 
   1   9   3        7.17        6.19      2.67 o 
   2   9   3        1.71        3.09      3.74 o 
   3   9   3        0.31        0.30      3.98 o 
   4   9   3        1.51        1.40      3.72 o 
   5   9   3        0.07       -2.20      4.16 o 
   6   9   3        1.16       -0.80      4.23 o 
   7   9   3        0.09       -0.70      4.52 o 
   0   0   4     3163.05     3301.41     35.72 o 
   1   0   4     9870.49     9489.15    378.93 o 
   2   0   4        0.27        1.60      0.97 o 
   3   0   4      202.86      252.50     12.86 o 
   4   0   4     1187.16     1204.99     28.54 o 
   5   0   4      251.96      234.33     12.14 o 
   6   0   4    12218.10    11523.69     89.16 o 
   7   0   4      163.97      180.24      9.11 o 
   8   0   4       23.87       32.14      2.51 o 
   9   0   4       28.47       18.56      2.30 o 
  10   0   4      329.77      282.44     12.22 o 
  11   0   4     1134.80     1038.03     19.57 o 
  12   0   4       71.80       73.95      3.96 o 
  13   0   4        0.89       -0.20      2.98 o 
  14   0   4       86.15       90.62      4.98 o 
  15   0   4        9.77        6.29      3.87 o 
  16   0   4        0.00        2.00      3.87 o 
  17   0   4        1.61        5.09      4.13 o 
   1   1   4      508.92      457.09     11.05 o 
   2   1   4      811.18      838.03     20.16 o 
   3   1   4      229.33      212.08     12.57 o 
   4   1   4     2222.85     2294.12     28.34 o 
   5   1   4       26.48       31.24      1.33 o 
   6   1   4       62.41       85.03     10.19 o 
   7   1   4        0.21        1.30      1.21 o 
   8   1   4       80.57       81.34     11.03 o 
   9   1   4      148.38      139.92      9.06 o 
  10   1   4       17.87       21.86      2.93 o 
  11   1   4      565.56      550.30     49.24 o 
  12   1   4        3.04        4.09      2.61 o 
  13   1   4        5.86        4.29      2.21 o 
  14   1   4       14.21       13.17      2.35 o 
  15   1   4        0.25       -2.00      2.73 o 
  16   1   4        5.61        4.29      2.93 o 
  17   1   4        9.59        8.88      3.03 o 
   0   2   4      124.50      117.67      5.72 o 
   1   2   4     1201.95     1254.59     20.27 o 
   2   2   4     4780.60     5190.34     57.50 o 
   3   2   4      238.97      245.21     11.55 o 
   4   2   4     2315.28     2268.27     38.37 o 
   5   2   4        1.63        4.59      1.54 o 
   6   2   4      547.25      565.47     19.88 o 
   7   2   4      104.36       97.90      4.48 o 
   8   2   4      383.77      414.07     15.93 o 
   9   2   4      165.72      145.11      7.25 o 
  10   2   4      110.11      109.28      5.67 o 
  11   2   4       10.47       11.08      3.24 o 
  12   2   4      129.96      123.95      6.44 o 
  13   2   4       36.46       32.24      3.54 o 
  14   2   4       28.78       29.34      3.86 o 
  15   2   4       60.62       76.05      4.98 o 
  16   2   4       16.20       17.17      4.45 o 
  17   2   4       15.20       12.67      4.36 o 
   1   3   4      343.52      377.15     14.87 o 
   2   3   4       62.87       63.97      2.98 o 
   3   3   4      863.58      854.89     23.89 o 
   4   3   4      325.56      304.49     14.64 o 
   5   3   4      118.50      108.58      5.48 o 
   6   3   4        0.02        0.10      1.65 o 
   7   3   4       96.13      120.46      5.75 o 
   8   3   4       61.64       63.57      3.18 o 
   9   3   4      175.37      185.93      9.04 o 
  10   3   4       10.01       12.57      2.83 o 
  11   3   4       51.78       46.51      3.75 o 
  12   3   4       34.02       27.25      3.70 o 
  13   3   4        6.86        9.18      3.01 o 
  14   3   4        0.19        0.10      3.26 o 
  15   3   4        5.19        1.10      3.68 o 
  16   3   4        0.08       -1.30      3.67 o 
   0   4   4     3914.54     4248.92     53.29 o 
   1   4   4      671.32      601.50     83.09 o 
   2   4   4      119.62      103.79      4.79 o 
   3   4   4        0.10        1.90      1.80 o 
   4   4   4        0.80        0.00      1.86 o 
   5   4   4       59.21       55.09      2.76 o 
   6   4   4      247.35      230.54     11.03 o 
   7   4   4        1.92       -0.50      2.31 o 
   8   4   4       71.60       72.65      3.81 o 
   9   4   4       26.54       23.35      2.74 o 
  10   4   4        0.30        4.19      2.59 o 
  11   4   4       39.05       34.73      3.64 o 
  12   4   4       68.80       71.66      4.61 o 
  13   4   4       79.89       81.24      4.83 o 
  14   4   4        0.01        5.79      3.20 o 
  15   4   4        1.90        2.89      3.89 o 
  16   4   4       13.40       15.37      4.59 o 
   1   5   4       32.67       30.74      2.06 o 
   2   5   4       16.43       16.87      2.47 o 
   3   5   4       56.28       49.20      3.04 o 
   4   5   4       12.23       17.27      2.60 o 
   5   5   4        3.71        1.90      2.50 o 
   6   5   4       25.97       26.05      2.92 o 
   7   5   4       47.65       49.80      3.51 o 
   8   5   4        0.35       -1.30      2.73 o 
   9   5   4        8.63        8.28      3.03 o 
  10   5   4       67.78       66.57      4.46 o 
  11   5   4        1.83        0.00      3.45 o 
  12   5   4        0.37       -0.60      3.40 o 
  13   5   4       15.73       11.68      3.86 o 
  14   5   4        3.78        3.69      3.61 o 
  15   5   4        0.01        3.69      4.06 o 
   0   6   4      129.02      131.24      6.13 o 
   1   6   4      292.21      245.81     15.53 o 
   2   6   4       95.74       86.23      4.27 o 
   3   6   4      321.88      338.52     11.76 o 
   4   6   4        0.67        4.29      2.76 o 
   5   6   4        1.31        3.99      2.90 o 
   6   6   4       70.72       72.65      4.28 o 
   7   6   4       76.21       84.93      4.78 o 
   8   6   4       48.59       51.90      4.01 o 
   9   6   4       27.00       25.25      3.53 o 
  10   6   4       14.80       13.87      3.60 o 
  11   6   4       52.69       50.50      4.66 o 
  12   6   4        7.84        8.88      3.66 o 
  13   6   4        4.53        6.89      3.78 o 
  14   6   4        0.04       -1.90      3.87 o 
   1   7   4       85.71       74.55      8.18 o 
   2   7   4        9.07       10.58      3.14 o 
   3   7   4        0.02       -1.20      3.12 o 
   4   7   4        0.42       -0.80      2.99 o 
   5   7   4        4.04        6.69      3.19 o 
   6   7   4        7.52        8.38      3.14 o 
   7   7   4        1.86        1.30      3.37 o 
   8   7   4        0.64        2.40      3.69 o 
   9   7   4       10.17       13.67      4.10 o 
  10   7   4        0.40       -0.40      3.80 o 
  11   7   4       11.11       11.88      4.04 o 
  12   7   4        0.00       -1.10      3.95 o 
   0   8   4        0.60        0.30      3.32 o 
   1   8   4        1.01        0.30      2.42 o 
   2   8   4        2.59        1.30      3.50 o 
   3   8   4       22.80       19.56      3.78 o 
   4   8   4        6.25        4.89      3.70 o 
   5   8   4       23.74       25.15      4.06 o 
   6   8   4        4.43        6.29      3.81 o 
   7   8   4       46.51       45.81      5.12 o 
   8   8   4        0.99        0.20      4.11 o 
   9   8   4       19.76       22.16      4.36 o 
  10   8   4        0.00        2.10      4.09 o 
   1   9   4        1.02        1.10      4.60 o 
   2   9   4        0.02        0.90      3.71 o 
   3   9   4       22.71       21.16      4.62 o 
   4   9   4        0.01       -2.99      3.94 o 
   5   9   4        5.67        6.99      4.38 o 
   6   9   4        0.30       -1.40      4.21 o 
   1   1   5        0.51        2.30      0.53 o 
   2   1   5      963.29      952.20     17.41 o 
   3   1   5     1530.27     1572.26     31.17 o 
   4   1   5      378.27      388.22     12.25 o 
   5   1   5      817.07      866.17     17.68 o 
   6   1   5      578.48      648.41     16.59 o 
   7   1   5       81.45       89.02      3.18 o 
   8   1   5      209.76      237.33     20.62 o 
   9   1   5       14.39       16.07      1.81 o 
  10   1   5        1.84       -1.50      2.63 o 
  11   1   5      207.40      200.60     10.33 o 
  12   1   5        8.74        3.79      2.14 o 
  13   1   5        2.58        2.40      2.06 o 
  14   1   5       14.53       13.07      2.51 o 
  15   1   5        8.62        6.79      2.55 o 
  16   1   5       11.23       16.37      5.05 o 
  17   1   5        1.44        2.30      3.05 o 
   0   2   5      386.55      458.98     18.06 o 
   1   2   5     1558.52     1560.98     31.43 o 
   2   2   5      367.27      386.13     16.18 o 
   3   2   5       57.98       79.84      4.03 o 
   4   2   5        1.46        1.10      1.48 o 
   5   2   5      266.84      259.38     13.46 o 
   6   2   5       84.37      100.40      5.47 o 
   7   2   5       70.06       59.78      2.93 o 
   8   2   5        0.15       -1.00      1.98 o 
   9   2   5      140.07      138.22      7.20 o 
  10   2   5      228.03      227.25     10.29 o 
  11   2   5       26.05       29.64      3.38 o 
  12   2   5       72.33       61.58      4.16 o 
  13   2   5        0.13       -2.30      3.10 o 
  14   2   5        0.00        1.50      3.28 o 
  15   2   5        8.51       13.77      3.80 o 
  16   2   5        6.20        7.98      3.94 o 
  17   2   5        0.95        1.80      3.88 o 
   1   3   5      178.16      175.75      6.42 o 
   2   3   5      374.62      337.73     14.80 o 
   3   3   5      221.02      231.04     11.10 o 
   4   3   5      208.14      212.68     12.17 o 
   5   3   5       37.58       55.89      4.13 o 
   6   3   5       99.78       95.81      4.06 o 
   7   3   5        0.04        0.60      2.10 o 
   8   3   5       33.36       30.64      2.77 o 
   9   3   5       10.88        7.68      2.65 o 
  10   3   5      229.05      223.95      9.67 o 
  11   3   5       15.44       14.27      3.21 o 
  12   3   5        0.17       -2.40      3.28 o 
  13   3   5        0.44        1.10      2.86 o 
  14   3   5        2.50       -1.70      3.08 o 
  15   3   5        0.53       -0.90      3.40 o 
  16   3   5        3.60        1.20      3.72 o 
   0   4   5     5541.08     5767.58     60.68 o 
   1   4   5     1103.50     1169.66     19.90 o 
   2   4   5        2.85       -0.80      2.01 o 
   3   4   5      212.95      222.86     10.81 o 
   4   4   5        0.05        0.30      1.87 o 
   5   4   5       17.86       21.36      2.41 o 
   6   4   5      133.18      135.13      5.60 o 
   7   4   5        1.67        2.99      2.18 o 
   8   4   5        0.03        0.10      2.32 o 
   9   4   5        3.29        5.29      2.60 o 
  10   4   5        1.51        2.79      2.78 o 
  11   4   5       99.66       99.10      5.06 o 
  12   4   5      152.75      154.09      5.72 o 
  13   4   5        1.22       -2.30      3.61 o 
  14   4   5        1.09        1.70      3.78 o 
  15   4   5       40.87       45.91      4.88 o 
  16   4   5       28.42       32.93      4.35 o 
   1   5   5      237.40      244.11      7.81 o 
   2   5   5      439.06      426.35     15.17 o 
   3   5   5      311.83      325.85     12.91 o 
   4   5   5        3.78        4.59      2.44 o 
   5   5   5        0.37        1.50      2.51 o 
   6   5   5      116.66      122.46      6.04 o 
   7   5   5        5.08        7.98      2.71 o 
   8   5   5      118.53      113.07      5.86 o 
   9   5   5        3.80        4.39      2.99 o 
  10   5   5      226.38      214.27      6.86 o 
  11   5   5        0.01        1.90      3.33 o 
  12   5   5       78.40       79.84      4.89 o 
  13   5   5        0.31        0.20      3.49 o 
  14   5   5        2.24        1.90      3.58 o 
  15   5   5        6.88        5.99      3.97 o 
   0   6   5      401.23      354.29     12.12 o 
   1   6   5      488.70      480.24     12.13 o 
   2   6   5      553.27      541.32     14.25 o 
   3   6   5       31.54       36.23      3.52 o 
   4   6   5       13.19       17.17      3.10 o 
   5   6   5        3.20        4.79      3.09 o 
   6   6   5        0.90       -1.60      3.23 o 
   7   6   5       19.31       22.95      3.51 o 
   8   6   5       15.06       13.07      3.44 o 
   9   6   5        9.97        6.59      3.50 o 
  10   6   5       11.56       16.37      3.60 o 
  11   6   5       11.24       15.57      3.85 o 
  12   6   5        8.42       10.98      3.79 o 
  13   6   5       49.68       44.81      5.26 o 
   1   7   5        0.02        0.00      2.48 o 
   2   7   5        0.07        1.70      3.08 o 
   3   7   5       67.20       64.47      4.11 o 
   4   7   5        4.80        7.58      3.12 o 
   5   7   5        0.91       -1.60      3.26 o 
   6   7   5       39.97       39.32      4.06 o 
   7   7   5        0.22       -2.59      3.59 o 
   8   7   5      208.76      201.50      6.74 o 
   9   7   5       45.23       46.01      4.55 o 
  10   7   5       59.46       54.79      5.07 o 
  11   7   5        0.29        1.20      3.80 o 
  12   7   5       10.31        9.68      4.30 o 
   0   8   5       22.40       23.55      3.84 o 
   1   8   5        2.55        3.69      2.44 o 
   2   8   5       62.13       65.87      4.54 o 
   3   8   5       43.92       44.31      4.63 o 
   4   8   5       21.31       20.96      3.93 o 
   5   8   5       16.03       17.07      4.00 o 
   6   8   5       12.57        8.18      4.09 o 
   7   8   5       53.16       52.89      5.04 o 
   8   8   5        0.30       -2.69      4.03 o 
   9   8   5        0.55        2.20      4.01 o 
  10   8   5       14.45       12.38      4.28 o 
   1   9   5        0.61        2.79      2.70 o 
   2   9   5        0.05       -3.09      4.19 o 
   3   9   5        7.24        3.39      4.21 o 
   4   9   5        5.71        6.89      4.12 o 
   5   9   5        3.80        1.20      4.40 o 
   6   9   5        2.98       -1.80      4.57 o 
   0   0   6      235.31      251.40     12.46 o 
   1   0   6     1077.70      999.30     46.62 o 
   2   0   6     3376.52     3882.95     51.19 o 
   3   0   6       11.60       10.88      1.40 o 
   4   0   6     2165.32     2783.74     45.65 o 
   5   0   6      415.93      445.21     18.58 o 
   6   0   6      486.70      545.11     20.38 o 
   7   0   6      482.24      420.36     16.98 o 
   8   0   6      382.40      377.35     15.18 o 
   9   0   6      849.96      784.23     19.35 o 
  10   0   6      115.09       95.41      4.14 o 
  11   0   6       21.14       20.96      3.06 o 
  12   0   6        0.01        0.20      2.78 o 
  13   0   6       98.45       94.31      4.88 o 
  14   0   6        3.30        3.99      3.62 o 
  15   0   6       47.80       55.39      4.64 o 
  16   0   6       25.02       33.63      4.67 o 
  17   0   6       16.76       18.76      4.92 o 
   1   1   6       46.39       40.62      0.97 o 
   2   1   6     1862.05     1800.31     24.39 o 
   3   1   6      238.34      235.03      8.60 o 
   4   1   6      671.35      738.03     16.70 o 
   5   1   6      624.15      673.56     16.01 o 
   6   1   6       25.56       20.96      2.14 o 
   7   1   6      176.94      171.56     11.27 o 
   8   1   6       78.28       79.44      6.30 o 
   9   1   6      110.33      117.86     12.10 o 
  10   1   6      312.79      310.58     29.80 o 
  11   1   6       49.42       48.30      2.56 o 
  12   1   6       22.13       20.26      4.07 o 
  13   1   6       41.02       37.23      2.67 o 
  14   1   6       26.47       21.16      2.45 o 
  15   1   6        2.07        0.70      2.57 o 
  16   1   6       37.93       41.12      5.13 o 
  17   1   6        0.02        1.40      2.93 o 
   0   2   6      543.79      540.02     19.32 o 
   1   2   6      846.61      810.88     16.24 o 
   2   2   6       84.69       82.04      4.55 o 
   3   2   6       57.68       62.58      3.59 o 
   4   2   6       87.55       85.43      4.21 o 
   5   2   6      292.27      303.39     14.74 o 
   6   2   6     3524.82     3577.16     46.29 o 
   7   2   6      120.55      118.66      5.65 o 
   8   2   6       13.23       13.07      2.29 o 
   9   2   6      124.92      122.66      5.81 o 
  10   2   6      118.76      105.09      5.82 o 
  11   2   6      326.48      336.03     10.25 o 
  12   2   6       45.02       38.62      3.76 o 
  13   2   6        0.65        2.79      3.09 o 
  14   2   6       19.71       23.35      3.71 o 
  15   2   6        1.43       -1.10      3.76 o 
  16   2   6        0.19       -2.79      3.92 o 
  17   2   6       21.65       23.25      4.53 o 
   1   3   6       17.30       25.85     10.30 o 
   2   3   6      242.68      237.63     13.02 o 
   3   3   6      411.98      430.84     17.51 o 
   4   3   6        0.10       -0.30      1.63 o 
   5   3   6       29.62       30.94      2.22 o 
   6   3   6        5.53        5.89      2.18 o 
   7   3   6      247.07      262.18     12.28 o 
   8   3   6       48.29       47.21      3.03 o 
   9   3   6        2.58        5.39      2.52 o 
  10   3   6        0.22        1.50      2.88 o 
  11   3   6      129.90      129.04      6.28 o 
  12   3   6      160.96      145.41      6.29 o 
  13   3   6        2.01        2.00      3.26 o 
  14   3   6        0.09        2.59      3.03 o 
  15   3   6        8.70        8.28      3.72 o 
  16   3   6        0.23       -1.60      3.69 o 
   0   4   6        1.67       -1.60      2.66 o 
   1   4   6        2.17        1.00      1.69 o 
   2   4   6       26.28       28.64      2.50 o 
   3   4   6      641.96      642.42     19.43 o 
   4   4   6      134.41      129.94      6.31 o 
   5   4   6      144.13      137.13      6.86 o 
   6   4   6      202.08      191.42      9.07 o 
   7   4   6        9.55       10.98      2.55 o 
   8   4   6      148.91      153.39      7.84 o 
   9   4   6      119.86      109.88      5.42 o 
  10   4   6       51.09       61.68      4.03 o 
  11   4   6        1.63       -1.50      3.24 o 
  12   4   6       72.92       71.66      4.62 o 
  13   4   6        4.12        8.58      3.57 o 
  14   4   6        0.64        3.79      3.61 o 
  15   4   6       13.17       11.48      4.24 o 
   1   5   6       10.29       10.28      1.85 o 
   2   5   6       48.11       51.60      3.72 o 
   3   5   6       12.32       11.18      2.65 o 
   4   5   6       17.37       17.37      2.83 o 
   5   5   6       21.74       26.05      2.88 o 
   6   5   6       93.23      107.59      6.34 o 
   7   5   6       13.92       20.66      3.11 o 
   8   5   6        9.96        9.18      3.21 o 
   9   5   6       20.96       18.86      3.49 o 
  10   5   6        3.75        3.79      3.45 o 
  11   5   6       20.39       21.66      3.79 o 
  12   5   6        0.41       -1.10      3.55 o 
  13   5   6        0.68        4.59      3.49 o 
  14   5   6        0.68        1.20      3.76 o 
   0   6   6      579.58      543.32     14.03 o 
   1   6   6       62.56       68.76      2.83 o 
   2   6   6        3.21        4.09      3.07 o 
   3   6   6       49.29       48.60      3.60 o 
   4   6   6       78.83       91.12      4.65 o 
   5   6   6       40.82       48.10      3.66 o 
   6   6   6       24.21       28.24      3.60 o 
   7   6   6       41.94       48.10      4.22 o 
   8   6   6       44.89       34.23      4.44 o 
   9   6   6       11.07        8.98      3.51 o 
  10   6   6        4.71        2.59      3.57 o 
  11   6   6        7.37        6.39      3.57 o 
  12   6   6       61.10       49.10      5.12 o 
  13   6   6       10.31        8.78      4.35 o 
   1   7   6        8.74        9.28      2.77 o 
   2   7   6       20.64       25.15      3.67 o 
   3   7   6       12.91       10.78      3.70 o 
   4   7   6        6.84        5.29      3.44 o 
   5   7   6        5.25       11.28      3.20 o 
   6   7   6        3.44        3.29      3.37 o 
   7   7   6       16.73       24.05      3.86 o 
   8   7   6       17.21       20.36      4.29 o 
   9   7   6        4.46        5.09      4.06 o 
  10   7   6       12.02       14.67      4.14 o 
  11   7   6        0.95       -2.69      4.10 o 
  12   7   6        4.00        7.19      4.04 o 
   0   8   6       18.13       21.16      4.22 o 
   1   8   6       19.29       13.07      2.82 o 
   2   8   6       34.93       22.95      4.41 o 
   3   8   6       74.70       77.74      5.26 o 
   4   8   6       12.66       11.48      3.94 o 
   5   8   6       10.41        8.38      3.98 o 
   6   8   6        5.75       11.48      3.89 o 
   7   8   6        2.98        6.29      3.88 o 
   8   8   6        6.44        5.59      4.05 o 
   9   8   6       28.56       23.15      5.02 o 
   1   9   6       14.06       16.17      3.03 o 
   2   9   6       20.99       23.55      4.62 o 
   3   9   6        2.58        3.29      4.06 o 
   4   9   6        1.38        3.09      4.03 o 
   5   9   6       13.93       19.66      4.58 o 
   6   9   6        3.14        9.08      4.21 o 
   1   1   7       45.16       46.61      1.32 o 
   2   1   7      336.46      284.23      9.80 o 
   3   1   7      279.13      293.01     10.36 o 
   4   1   7     2370.32     2309.09     28.43 o 
   5   1   7      127.89      119.16      4.46 o 
   6   1   7      130.56      119.36      9.40 o 
   7   1   7       76.71       74.15      4.33 o 
   8   1   7       54.09       48.30      3.57 o 
   9   1   7        2.36        1.70      2.02 o 
  10   1   7        0.77        1.40      2.27 o 
  11   1   7       34.74       34.23      4.14 o 
  12   1   7       58.75       47.21      3.87 o 
  13   1   7        1.11       -1.40      2.21 o 
  14   1   7       17.23       18.96      2.58 o 
  15   1   7        3.33        2.50      2.63 o 
  16   1   7        6.30        4.69      3.10 o 
  17   1   7       21.62       26.75      5.98 o 
   0   2   7     5187.33     5765.99     61.38 o 
   1   2   7      657.22      743.12     16.01 o 
   2   2   7       19.63       19.26      1.77 o 
   3   2   7       21.61       15.47      1.64 o 
   4   2   7       62.28       57.78      3.19 o 
   5   2   7      972.27      952.20     24.34 o 
   6   2   7       37.94       38.72      2.67 o 
   7   2   7       31.15       28.64      2.51 o 
   8   2   7        0.36        0.90      2.25 o 
   9   2   7        2.61       -1.20      2.49 o 
  10   2   7       32.63       35.23      3.15 o 
  11   2   7        6.10       11.28      3.02 o 
  12   2   7        5.96        5.69      3.00 o 
  13   2   7       18.51       14.17      3.33 o 
  14   2   7        0.01       -0.80      3.60 o 
  15   2   7       37.59       47.21      4.75 o 
  16   2   7       23.54       22.55      4.59 o 
   1   3   7       16.74       27.45      1.50 o 
   2   3   7      160.87      167.96      8.40 o 
   3   3   7       38.96       47.11      2.63 o 
   4   3   7       39.03       39.32      2.41 o 
   5   3   7       12.50       12.28      2.17 o 
   6   3   7        6.07        5.19      2.14 o 
   7   3   7       15.54       14.57      2.51 o 
   8   3   7      322.80      322.66     12.21 o 
   9   3   7       20.09       26.65      3.00 o 
  10   3   7       61.97       52.10      3.60 o 
  11   3   7      156.06      146.61      6.73 o 
  12   3   7       14.28        8.78      3.52 o 
  13   3   7        8.22        4.39      3.18 o 
  14   3   7        0.28        2.59      3.23 o 
  15   3   7        5.98        4.59      3.90 o 
  16   3   7        2.58        2.79      3.80 o 
   0   4   7      650.55      696.41     21.10 o 
   1   4   7      184.48      179.14      6.03 o 
   2   4   7     1093.89      991.52     23.44 o 
   3   4   7      192.21      187.23      9.57 o 
   4   4   7        1.25        3.39      1.92 o 
   5   4   7      201.43      207.19     10.19 o 
   6   4   7      218.91      208.58     10.13 o 
   7   4   7       14.10       18.56      2.82 o 
   8   4   7       22.94       21.46      3.02 o 
   9   4   7       19.96       24.35      3.26 o 
  10   4   7      182.06      193.11      7.28 o 
  11   4   7        0.08        2.79      3.26 o 
  12   4   7        5.71        6.29      3.52 o 
  13   4   7        0.34        4.99      3.27 o 
  14   4   7        0.12       -0.80      3.68 o 
  15   4   7        0.62        5.59      3.77 o 
   1   5   7      142.01      144.81      8.17 o 
   2   5   7        8.35       19.26      2.54 o 
   3   5   7       25.13       20.86      2.68 o 
   4   5   7       23.72       26.85      3.02 o 
   5   5   7        0.71        4.99      2.44 o 
   6   5   7       39.23       37.13      3.35 o 
   7   5   7       17.20       14.57      3.29 o 
   8   5   7      324.47      315.97      8.93 o 
   9   5   7       37.35       34.33      3.85 o 
  10   5   7       74.18       75.55      4.45 o 
  11   5   7       14.76       14.37      3.57 o 
  12   5   7        2.01        2.59      3.47 o 
  13   5   7       19.66       19.66      3.90 o 
  14   5   7        7.32        6.19      3.93 o 
   0   6   7      493.62      499.90     13.05 o 
   1   6   7       11.39       13.27      2.30 o 
   2   6   7        3.67        2.20      2.93 o 
   3   6   7       76.62       80.54      4.30 o 
   4   6   7        5.37        8.08      3.25 o 
   5   6   7       36.13       43.41      4.04 o 
   6   6   7       32.85       26.65      4.02 o 
   7   6   7      182.53      205.39      7.06 o 
   8   6   7        9.67        7.29      3.21 o 
   9   6   7        4.66        6.49      3.47 o 
  10   6   7        6.60        5.99      3.60 o 
  11   6   7        8.20        5.09      4.00 o 
  12   6   7       22.03       20.86      4.56 o 
  13   6   7       12.42        9.88      4.11 o 
   1   7   7       31.87       25.45      2.57 o 
   2   7   7       73.96       77.05      4.56 o 
   3   7   7      226.29      237.92      7.29 o 
   4   7   7       32.68       32.93      4.22 o 
   5   7   7       11.14       15.87      3.51 o 
   6   7   7        1.69        1.50      3.16 o 
   7   7   7       13.88       11.58      3.97 o 
   8   7   7       26.52       29.44      4.30 o 
   9   7   7       27.44       23.75      4.28 o 
  10   7   7       52.03       51.70      4.75 o 
  11   7   7        0.00        4.69      4.10 o 
   0   8   7       71.59       63.37      4.87 o 
   1   8   7       96.32       94.41      8.09 o 
   2   8   7       36.18       30.34      4.46 o 
   3   8   7        7.49        8.38      4.02 o 
   4   8   7        7.01       12.48      3.77 o 
   5   8   7        1.01       -1.50      3.77 o 
   6   8   7        0.37        3.99      3.69 o 
   7   8   7       10.27       11.18      3.87 o 
   8   8   7       10.35       11.38      4.11 o 
   9   8   7       14.83       12.87      4.53 o 
   1   9   7        0.92        4.89      2.85 o 
   2   9   7        9.00        9.58      4.57 o 
   3   9   7        7.64        4.49      4.43 o 
   4   9   7        0.74       -1.50      4.29 o 
   5   9   7        0.69        2.59      4.35 o 
   0   0   8     7428.23     7858.01     72.76 o 
   1   0   8      117.35      137.33      5.09 o 
   2   0   8       16.27       15.77      1.62 o 
   3   0   8      523.84      654.29     21.77 o 
   4   0   8       18.67       30.04      2.09 o 
   5   0   8     2043.24     1947.41     36.00 o 
   6   0   8     1175.53     1112.58     26.29 o 
   7   0   8      285.64      282.84     13.84 o 
   8   0   8       10.80        9.28      2.39 o 
   9   0   8      492.79      419.46     13.33 o 
  10   0   8       51.49       43.01      3.21 o 
  11   0   8       47.46       45.71      3.49 o 
  12   0   8      234.88      196.71      7.43 o 
  13   0   8        0.96        1.60      3.14 o 
  14   0   8       41.89       45.31      4.40 o 
  15   0   8       52.11       70.86      5.44 o 
  16   0   8        0.75        6.29      4.37 o 
  17   0   8       36.93       47.01      5.81 o 
   1   1   8       14.53       15.27      0.79 o 
   2   1   8      717.11      770.66     16.67 o 
   3   1   8      433.63      466.77     18.11 o 
   4   1   8      113.01      124.65     10.63 o 
   5   1   8      590.10      594.21     14.34 o 
   6   1   8       10.39       13.57      1.44 o 
   7   1   8       18.03       13.37      1.52 o 
   8   1   8      240.73      224.35     14.44 o 
   9   1   8       14.98       14.57      4.48 o 
  10   1   8      159.57      125.65     10.89 o 
  11   1   8        2.39        1.40      2.55 o 
  12   1   8       49.68       44.91      2.79 o 
  13   1   8       13.32       13.47      2.67 o 
  14   1   8        0.00        1.40      2.35 o 
  15   1   8       15.75       12.97      3.00 o 
  16   1   8       17.21       17.37      3.28 o 
  17   1   8       41.61       45.61      4.08 o 
   0   2   8        5.40        5.19      1.81 o 
   1   2   8      239.44      267.47      9.45 o 
   2   2   8      125.74      138.92      6.38 o 
   3   2   8      349.27      351.30     15.83 o 
   4   2   8      262.05      265.77     11.86 o 
   5   2   8        0.62        3.09      1.72 o 
   6   2   8      102.84      107.59      5.50 o 
   7   2   8       13.01       12.28      2.41 o 
   8   2   8      143.72      156.99      7.58 o 
   9   2   8      500.56      470.76     13.72 o 
  10   2   8      108.08      100.40      5.10 o 
  11   2   8       77.10       73.45      4.07 o 
  12   2   8        4.71        8.98      3.12 o 
  13   2   8       30.67       36.33      3.80 o 
  14   2   8        3.02        4.89      3.47 o 
  15   2   8        4.86        1.40      3.96 o 
  16   2   8        6.19       11.48      4.14 o 
   1   3   8      120.79      139.72      7.76 o 
   2   3   8       96.15       92.02      5.10 o 
   3   3   8      485.78      504.59     17.94 o 
   4   3   8      142.04      138.22      6.97 o 
   5   3   8        9.70       11.58      2.09 o 
   6   3   8      349.07      356.19     13.71 o 
   7   3   8      200.17      224.05     11.40 o 
   8   3   8       16.56       13.27      2.91 o 
   9   3   8        5.12        1.90      2.93 o 
  10   3   8      261.81      244.71      8.77 o 
  11   3   8       22.16       18.16      3.28 o 
  12   3   8        3.31        4.19      2.92 o 
  13   3   8        3.18        3.49      3.31 o 
  14   3   8        8.66        9.08      3.63 o 
  15   3   8        4.98        6.29      3.53 o 
  16   3   8        0.00       -1.90      3.76 o 
   0   4   8        3.17        3.49      2.30 o 
   1   4   8        3.54        4.59      1.97 o 
   2   4   8        4.69        3.69      2.12 o 
   3   4   8       87.39       88.52      4.44 o 
   4   4   8       90.95       80.54      3.66 o 
   5   4   8       57.93       55.29      3.36 o 
   6   4   8       14.89       19.26      2.75 o 
   7   4   8      433.44      416.37     12.12 o 
   8   4   8       69.76       70.46      4.13 o 
   9   4   8       79.18       72.46      3.97 o 
  10   4   8        0.17        2.99      3.08 o 
  11   4   8      117.80      117.86      5.18 o 
  12   4   8        1.07        0.10      3.21 o 
  13   4   8       20.49       19.86      3.75 o 
  14   4   8        3.10        3.49      3.89 o 
  15   4   8       14.61       14.57      4.27 o 
   1   5   8       32.18       35.63      3.48 o 
   2   5   8        3.97        5.99      2.40 o 
   3   5   8      157.03      147.51      6.64 o 
   4   5   8       48.45       48.30      3.49 o 
   5   5   8        0.94        1.00      2.91 o 
   6   5   8        1.36        0.60      2.85 o 
   7   5   8       78.71       77.35      4.32 o 
   8   5   8      120.39      121.26      5.81 o 
   9   5   8       32.34       31.74      3.77 o 
  10   5   8        8.07       11.08      3.51 o 
  11   5   8       45.02       49.80      4.31 o 
  12   5   8       23.27       19.26      4.03 o 
  13   5   8        0.17       -1.10      3.61 o 
  14   5   8        0.07       -2.89      3.89 o 
   0   6   8        6.43        5.99      2.99 o 
   1   6   8       40.92       40.32      9.09 o 
   2   6   8       15.65       16.77      3.33 o 
   3   6   8      127.26      140.32      7.23 o 
   4   6   8        0.04       -1.60      3.31 o 
   5   6   8      122.90      125.95      5.64 o 
   6   6   8        8.20        6.49      3.57 o 
   7   6   8       70.68       69.06      4.62 o 
   8   6   8       10.23       16.97      3.35 o 
   9   6   8      109.41       94.01      5.33 o 
  10   6   8       22.65       24.15      4.12 o 
  11   6   8        0.62        0.90      3.70 o 
  12   6   8       20.53       18.36      4.32 o 
  13   6   8        0.55        1.10      4.28 o 
   1   7   8        5.79        4.59      5.87 o 
   2   7   8        0.03       -1.50      3.55 o 
   3   7   8        5.39        7.88      3.57 o 
   4   7   8        9.76       10.38      3.72 o 
   5   7   8       57.54       58.08      4.31 o 
   6   7   8        2.19        3.99      3.29 o 
   7   7   8       26.56       26.95      3.96 o 
   8   7   8       12.63       11.68      3.69 o 
   9   7   8        4.29        6.19      3.88 o 
  10   7   8        0.27       -2.89      3.98 o 
  11   7   8        2.62       -0.10      4.06 o 
   0   8   8       61.49       60.18      5.09 o 
   1   8   8       58.12       65.17      5.73 o 
   2   8   8       25.33       28.84      4.57 o 
   3   8   8       46.63       46.21      4.86 o 
   4   8   8        0.29        0.10      3.81 o 
   5   8   8        8.53        7.49      4.12 o 
   6   8   8        0.11        4.59      3.47 o 
   7   8   8        2.67        5.69      4.03 o 
   8   8   8        0.17       -2.99      4.04 o 
   1   9   8        3.13        6.29      3.00 o 
   2   9   8        0.80       -0.70      4.31 o 
   3   9   8       65.99       59.68      5.88 o 
   4   9   8        2.71        2.50      4.22 o 
   1   1   9      245.04      295.91      7.50 o 
   2   1   9       31.00       36.83      1.58 o 
   3   1   9        0.42        2.00      1.37 o 
   4   1   9      435.80      421.26     12.53 o 
   5   1   9        1.42       13.67     11.79 o 
   6   1   9      107.53      102.69      3.85 o 
   7   1   9       13.55       11.08      1.63 o 
   8   1   9       61.19       58.28      4.31 o 
   9   1   9       34.72       40.22      5.39 o 
  10   1   9       13.74       10.58      2.05 o 
  11   1   9       22.07       26.05      2.71 o 
  12   1   9        0.04        1.50      2.82 o 
  13   1   9        6.10        7.49      2.29 o 
  14   1   9        9.94       18.46      5.94 o 
  15   1   9        0.04       -1.40      6.16 o 
  16   1   9       13.82       19.16      3.35 o 
   0   2   9     1821.01     1841.02     33.88 o 
   1   2   9       57.18       60.38      2.24 o 
   2   2   9     1034.36     1126.35     26.34 o 
   3   2   9      244.13      280.14     13.97 o 
   4   2   9       20.40       23.25      2.12 o 
   5   2   9      383.03      333.23     14.34 o 
   6   2   9      139.52      129.04      6.28 o 
   7   2   9       43.16       38.62      2.95 o 
   8   2   9       74.30       82.44      4.20 o 
   9   2   9        0.16       -2.10      2.86 o 
  10   2   9       19.68       20.36      3.12 o 
  11   2   9       60.71       56.59      3.92 o 
  12   2   9       93.07       97.11      4.70 o 
  13   2   9        0.19        5.69      3.11 o 
  14   2   9        4.48        2.99      3.74 o 
  15   2   9        2.62       -1.50      4.21 o 
  16   2   9       32.98       37.82      4.90 o 
   1   3   9      218.96      232.34      8.20 o 
   2   3   9      192.30      175.75      9.73 o 
   3   3   9        3.62        4.49      1.97 o 
   4   3   9      500.73      476.05     16.52 o 
   5   3   9       55.16       56.39      3.06 o 
   6   3   9      109.56      100.60      5.52 o 
   7   3   9        1.13       -0.80      2.75 o 
   8   3   9      478.99      462.98     13.29 o 
   9   3   9        0.08        0.90      2.94 o 
  10   3   9        1.83        4.09      2.91 o 
  11   3   9       25.78       20.36      3.43 o 
  12   3   9       17.62       13.97      3.29 o 
  13   3   9       10.64       10.98      3.34 o 
  14   3   9        0.45       -1.30      3.41 o 
  15   3   9        4.51        0.10      3.97 o 
   0   4   9      470.50      532.14     17.93 o 
   1   4   9        4.92        6.89      1.75 o 
   2   4   9        2.99        4.09      2.10 o 
   3   4   9       52.85       51.10      3.06 o 
   4   4   9      130.17      127.45      5.70 o 
   5   4   9      312.06      313.67     12.31 o 
   6   4   9      537.19      501.90     13.60 o 
   7   4   9      209.12      194.31      8.65 o 
   8   4   9       19.12       22.16      3.28 o 
   9   4   9       12.78       14.37      2.97 o 
  10   4   9        9.64       13.97      3.44 o 
  11   4   9       13.70       15.57      3.35 o 
  12   4   9       11.57        9.48      3.64 o 
  13   4   9        0.44        1.20      3.49 o 
  14   4   9        8.24       13.07      3.89 o 
  15   4   9        0.18       -1.70      4.21 o 
   1   5   9        0.39        0.50      1.76 o 
   2   5   9        5.48        9.38      2.56 o 
   3   5   9        2.67        6.89      2.64 o 
   4   5   9      373.78      339.12     11.48 o 
   5   5   9       51.45       52.69      3.81 o 
   6   5   9       22.76       31.54      3.41 o 
   7   5   9       53.64       53.89      3.92 o 
   8   5   9       86.63       89.32      4.70 o 
   9   5   9       17.59       16.77      3.40 o 
  10   5   9       10.08        8.28      3.69 o 
  11   5   9       43.88       40.62      4.18 o 
  12   5   9        7.84        6.69      3.74 o 
  13   5   9        1.58        4.19      3.55 o 
  14   5   9        0.00       -2.89      3.88 o 
   0   6   9       61.17       65.77      3.94 o 
   1   6   9        6.76        7.68      2.12 o 
   2   6   9       55.30       50.80      3.98 o 
   3   6   9       87.97       95.71      5.44 o 
   4   6   9       73.01       74.35      4.41 o 
   5   6   9       13.39        9.68      3.78 o 
   6   6   9       16.74       15.97      3.66 o 
   7   6   9       13.64       21.36      3.79 o 
   8   6   9       51.74       50.90      4.32 o 
   9   6   9        7.40        7.09      3.68 o 
  10   6   9       14.67       16.57      4.29 o 
  11   6   9        1.47        1.90      3.70 o 
  12   6   9        0.24       -2.89      3.96 o 
   1   7   9       18.97       14.17      2.49 o 
   2   7   9       71.22       70.06      4.41 o 
   3   7   9       13.05       13.47      3.94 o 
   4   7   9        1.84        3.69      3.52 o 
   5   7   9        7.15        7.88      3.52 o 
   6   7   9        1.84        2.50      3.54 o 
   7   7   9        1.23        3.39      3.51 o 
   8   7   9        3.04        4.89      3.57 o 
   9   7   9        0.07       -2.79      3.79 o 
  10   7   9       15.51       11.78      4.22 o 
  11   7   9        2.81       -2.50      4.29 o 
   0   8   9       39.69       37.92      4.63 o 
   1   8   9       30.83       31.34      3.27 o 
   2   8   9       30.72       35.13      4.57 o 
   3   8   9        0.03        0.40      4.02 o 
   4   8   9        1.75       -0.80      3.81 o 
   5   8   9        0.07        4.09      3.63 o 
   6   8   9        2.84       -0.40      3.90 o 
   7   8   9        0.00       -0.10      3.69 o 
   8   8   9        0.19        1.30      3.96 o 
   1   9   9        2.55        1.60      3.29 o 
   2   9   9        7.32        4.29      4.47 o 
   3   9   9        0.01        2.99      4.35 o 
   0   0  10      121.89      164.37      7.92 o 
   1   0  10     3452.07     3646.22     78.58 o 
   2   0  10     1425.73     1624.06     34.13 o 
   3   0  10      196.04      290.12     15.29 o 
   4   0  10       38.45       34.93      2.35 o 
   5   0  10        0.10        2.10      1.86 o 
   6   0  10        0.09        1.40      2.13 o 
   7   0  10       27.07       23.65      2.68 o 
   8   0  10       99.61      112.97      6.03 o 
   9   0  10      565.12      492.52     13.22 o 
  10   0  10       99.33       81.44      4.12 o 
  11   0  10      387.74      353.99      9.51 o 
  12   0  10       33.68       35.73      3.90 o 
  13   0  10        6.12        9.78      3.67 o 
  14   0  10        6.73        6.09      3.89 o 
  15   0  10        5.52        4.69      4.14 o 
  16   0  10      103.05      122.85      7.34 o 
   1   1  10      339.29      388.82      8.56 o 
   2   1  10       36.40       43.41      1.74 o 
   3   1  10      702.87      733.83     32.36 o 
   4   1  10       68.22       88.02      4.76 o 
   5   1  10      178.27      167.67      5.45 o 
   6   1  10      429.58      413.77     10.89 o 
   7   1  10       76.56       67.17      2.41 o 
   8   1  10      646.78      626.15     60.59 o 
   9   1  10        4.11        4.39      2.71 o 
  10   1  10      261.22      219.56     18.06 o 
  11   1  10        1.81        0.70      2.26 o 
  12   1  10       29.54       22.65      3.64 o 
  13   1  10        3.22        4.89      2.30 o 
  14   1  10        1.41        5.89      2.48 o 
  15   1  10        6.29        8.68      2.92 o 
  16   1  10       10.88       11.88      4.17 o 
   0   2  10      777.39      834.83     23.01 o 
   1   2  10      355.64      375.85     28.21 o 
   2   2  10      147.93      176.45      8.90 o 
   3   2  10      503.19      504.69     17.02 o 
   4   2  10      279.81      279.64     12.79 o 
   5   2  10      204.59      203.89      9.47 o 
   6   2  10      259.94      254.19     11.44 o 
   7   2  10      530.07      510.78     14.77 o 
   8   2  10        3.63        3.79      2.86 o 
   9   2  10      352.81      323.95     10.63 o 
  10   2  10        1.86        2.20      2.85 o 
  11   2  10       55.19       54.69      4.06 o 
  12   2  10        6.76        4.09      3.07 o 
  13   2  10       15.30       18.26      3.42 o 
  14   2  10       17.74       23.75      4.09 o 
  15   2  10        0.01        0.20      3.92 o 
  16   2  10        0.00       -1.60      4.44 o 
   1   3  10       12.21       12.87      2.55 o 
   2   3  10       25.44       26.85      2.33 o 
   3   3  10       29.57       32.54      2.56 o 
   4   3  10      478.08      473.26     15.80 o 
   5   3  10      178.91      194.41      8.92 o 
   6   3  10      152.57      140.02      6.68 o 
   7   3  10        3.85        4.79      2.80 o 
   8   3  10      429.57      438.32     12.18 o 
   9   3  10       45.69       41.52      3.55 o 
  10   3  10        6.95        6.29      3.18 o 
  11   3  10        0.07        0.80      2.85 o 
  12   3  10        1.14       -2.10      3.18 o 
  13   3  10        0.03        1.50      3.06 o 
  14   3  10        1.27       -1.70      3.53 o 
  15   3  10        1.27       -0.90      3.84 o 
   0   4  10       28.04       31.44      2.99 o 
   1   4  10        2.42        3.09      1.74 o 
   2   4  10       66.11       57.59      3.32 o 
   3   4  10       97.00       80.94      4.79 o 
   4   4  10       16.11       18.46      2.92 o 
   5   4  10       73.36       78.44      3.87 o 
   6   4  10        0.03       -0.30      2.58 o 
   7   4  10      190.39      173.65      7.90 o 
   8   4  10       78.28       75.45      4.10 o 
   9   4  10      189.49      178.84      6.89 o 
  10   4  10       35.28       38.42      3.72 o 
  11   4  10        4.35        4.39      3.36 o 
  12   4  10        0.00       -0.60      3.60 o 
  13   4  10        6.86       13.57      3.78 o 
  14   4  10        0.01       -2.99      4.00 o 
   1   5  10        3.82        5.09      1.84 o 
   2   5  10       53.87       55.29      3.61 o 
   3   5  10      222.14      210.88      9.47 o 
   4   5  10        0.28        1.10      2.76 o 
   5   5  10       81.88       90.72      4.61 o 
   6   5  10        0.00        2.50      2.78 o 
   7   5  10        0.68       -0.50      3.04 o 
   8   5  10       37.01       29.74      3.86 o 
   9   5  10        0.19       -2.40      3.27 o 
  10   5  10       28.85       30.74      3.95 o 
  11   5  10       22.42       18.06      4.10 o 
  12   5  10       18.42       19.46      4.05 o 
  13   5  10        1.89        1.20      3.71 o 
   0   6  10        4.23        3.79      3.00 o 
   1   6  10       46.31       48.00      2.72 o 
   2   6  10       98.14      109.78      5.16 o 
   3   6  10      101.76      118.26      4.99 o 
   4   6  10        0.67       -2.30      3.29 o 
   5   6  10       31.36       32.54      3.89 o 
   6   6  10       14.95       16.47      3.50 o 
   7   6  10        5.55        6.59      3.60 o 
   8   6  10        8.22        5.69      3.51 o 
   9   6  10        5.11        7.88      3.55 o 
  10   6  10        2.78       -0.30      3.71 o 
  11   6  10       15.64       18.16      4.20 o 
  12   6  10        6.76        7.68      4.22 o 
   1   7  10        3.17        6.09      2.40 o 
   2   7  10        2.61        6.39      3.69 o 
   3   7  10       15.00       24.45      4.06 o 
   4   7  10       11.76        9.48      3.74 o 
   5   7  10        0.61        0.70      3.38 o 
   6   7  10        0.14        2.69      3.34 o 
   7   7  10       13.40       15.97      3.79 o 
   8   7  10        1.27        2.79      3.62 o 
   9   7  10        5.45       10.48      3.68 o 
  10   7  10        1.26       -1.20      3.96 o 
   0   8  10       12.11        8.88      4.39 o 
   1   8  10        2.23        3.29      2.71 o 
   2   8  10        0.91       -0.70      4.01 o 
   3   8  10       30.56       35.43      4.52 o 
   4   8  10        1.86        3.69      3.66 o 
   5   8  10        6.68        8.28      4.02 o 
   6   8  10        0.72       -0.70      3.83 o 
   7   8  10        0.19       -0.10      3.88 o 
   1   9  10        2.87        5.09      3.12 o 
   2   9  10       13.66       10.08      4.43 o 
   1   1  11        0.36        0.00      1.21 o 
   2   1  11       47.97       56.09      2.35 o 
   3   1  11      117.61       93.51      2.93 o 
   4   1  11      455.08      460.98     12.06 o 
   5   1  11       61.87       53.59      2.08 o 
   6   1  11       69.60       60.68      4.98 o 
   7   1  11      132.99      128.24      4.79 o 
   8   1  11       28.65       26.35      2.44 o 
   9   1  11       61.43       62.08      9.65 o 
  10   1  11       25.61       23.65      2.41 o 
  11   1  11       27.29       25.85      2.54 o 
  12   1  11        3.78        1.80      2.29 o 
  13   1  11        1.09        1.10      4.05 o 
  14   1  11        0.08       -0.60      2.57 o 
  15   1  11        6.93        0.50      3.53 o 
  16   1  11        1.86       -0.30      3.17 o 
   0   2  11      196.60      231.94     12.48 o 
   1   2  11       38.26       57.39      2.48 o 
   2   2  11       96.06       99.30      4.64 o 
   3   2  11       37.76       39.22      2.63 o 
   4   2  11       73.42       62.58      3.24 o 
   5   2  11       19.84       20.56      2.68 o 
   6   2  11      661.24      653.00     16.96 o 
   7   2  11      412.15      392.12     13.17 o 
   8   2  11        9.97       13.57      2.97 o 
   9   2  11        0.66        1.40      2.91 o 
  10   2  11        0.45        5.29      2.91 o 
  11   2  11       24.57       20.76      3.74 o 
  12   2  11       19.18       20.36      3.55 o 
  13   2  11        0.29        2.40      3.43 o 
  14   2  11        0.12       -2.59      3.75 o 
  15   2  11       59.18       68.56      5.50 o 
   1   3  11        1.42        0.60      1.58 o 
   2   3  11        1.29        3.19      2.06 o 
   3   3  11        1.34       -0.50      2.35 o 
   4   3  11      239.06      233.73     10.49 o 
   5   3  11      172.67      176.55      8.14 o 
   6   3  11       17.72       18.66      2.77 o 
   7   3  11      124.25      137.53      6.67 o 
   8   3  11        0.50        2.10      2.92 o 
   9   3  11       15.05       13.87      3.18 o 
  10   3  11       17.50       16.87      3.43 o 
  11   3  11       26.66       27.25      3.53 o 
  12   3  11       21.66       19.86      3.59 o 
  13   3  11        5.81        1.20      3.57 o 
  14   3  11        1.71       -0.80      3.71 o 
  15   3  11        0.27        0.60      4.00 o 
   0   4  11      350.80      366.07     13.29 o 
   1   4  11       36.41       38.42      2.13 o 
   2   4  11       20.72       18.56      2.59 o 
   3   4  11      277.17      260.08     11.32 o 
   4   4  11      295.46      256.69     11.19 o 
   5   4  11        8.38        7.88      2.92 o 
   6   4  11        8.58       12.18      2.84 o 
   7   4  11       55.19       50.90      3.64 o 
   8   4  11       15.41       18.16      3.12 o 
   9   4  11        1.96        2.69      2.93 o 
  10   4  11        1.34        3.29      3.02 o 
  11   4  11        2.24        0.60      3.54 o 
  12   4  11        6.32        8.68      3.46 o 
  13   4  11       31.94       27.64      4.62 o 
  14   4  11        3.09       -2.59      4.43 o 
   1   5  11       15.20       14.67      2.14 o 
   2   5  11       49.17       49.20      3.64 o 
   3   5  11       48.63       50.90      3.75 o 
   4   5  11        2.16        2.40      2.88 o 
   5   5  11      103.48      105.79      5.06 o 
   6   5  11        2.39        1.20      3.07 o 
   7   5  11       51.43       54.49      4.16 o 
   8   5  11        1.09       -2.20      3.24 o 
   9   5  11       21.42       17.56      3.84 o 
  10   5  11        0.02        4.59      3.25 o 
  11   5  11        3.68       -0.60      3.67 o 
  12   5  11        1.30        3.89      3.69 o 
  13   5  11        3.00        7.39      3.81 o 
   0   6  11       62.73       63.67      4.01 o 
   1   6  11       82.43       79.04      3.10 o 
   2   6  11       40.32       42.61      4.05 o 
   3   6  11       11.01        7.29      3.57 o 
   4   6  11        9.01       10.38      3.71 o 
   5   6  11       15.67       20.56      3.59 o 
   6   6  11       48.89       50.70      4.54 o 
   7   6  11       17.51       18.96      3.85 o 
   8   6  11        0.05        1.60      3.25 o 
   9   6  11        3.78        3.49      3.54 o 
  10   6  11       10.46        6.29      3.79 o 
  11   6  11        6.34        8.68      3.85 o 
   1   7  11        0.04        1.90      4.69 o 
   2   7  11        0.66        1.90      3.45 o 
   3   7  11      132.33      143.31      5.93 o 
   4   7  11       29.51       32.24      4.00 o 
   5   7  11        5.32        7.29      3.57 o 
   6   7  11        0.66        5.99      3.38 o 
   7   7  11        0.01        5.69      3.41 o 
   8   7  11       13.03        8.48      4.13 o 
   9   7  11        7.60        8.48      4.35 o 
   0   8  11        7.36        5.99      4.00 o 
   1   8  11        8.23       10.88      2.74 o 
   2   8  11       14.88       12.57      4.10 o 
   3   8  11        2.41        3.19      3.84 o 
   4   8  11        2.81        1.90      3.76 o 
   5   8  11        7.65        9.28      4.06 o 
   6   8  11        1.90        5.39      3.86 o 
   7   8  11        9.46       10.58      4.30 o 
   0   0  12      138.16      157.69      8.21 o 
   1   0  12      548.75      566.07     15.86 o 
   2   0  12      365.59      420.16     16.39 o 
   3   0  12      806.28      839.22     22.71 o 
   4   0  12      241.51      282.74     13.65 o 
   5   0  12      270.51      232.64     11.14 o 
   6   0  12     2773.13     2518.07     33.35 o 
   7   0  12      668.58      560.08     15.48 o 
   8   0  12       10.94       14.37      3.09 o 
   9   0  12      359.71      307.19      9.85 o 
  10   0  12       35.67       27.35      3.46 o 
  11   0  12      111.91      100.00      5.10 o 
  12   0  12       22.74       22.06      3.68 o 
  13   0  12        7.44        6.69      3.51 o 
  14   0  12        0.66       -0.40      3.94 o 
  15   0  12       60.81       63.97      5.68 o 
   1   1  12      318.25      323.45      8.44 o 
   2   1  12        0.51       -0.90      1.42 o 
   3   1  12        0.03        0.60      1.48 o 
   4   1  12      872.35      867.77     15.58 o 
   5   1  12      147.46      153.89      5.91 o 
   6   1  12        0.00        1.80      2.45 o 
   7   1  12       74.53       72.26      4.06 o 
   8   1  12      718.34      700.50     69.14 o 
   9   1  12        0.10        2.40      2.67 o 
  10   1  12        3.65        6.29      3.05 o 
  11   1  12        1.97        4.69      2.48 o 
  12   1  12        0.19        0.70      2.31 o 
  13   1  12        1.86        1.90      2.47 o 
  14   1  12        3.34        3.49      2.75 o 
  15   1  12        7.04        7.78      3.02 o 
   0   2  12       40.29       45.41      2.82 o 
   1   2  12     1049.93     1146.31     26.08 o 
   2   2  12      345.24      401.70     15.13 o 
   3   2  12       45.20       40.72      2.86 o 
   4   2  12      152.90      139.92      6.86 o 
   5   2  12      136.32      132.34      7.15 o 
   6   2  12       49.89       49.90      3.34 o 
   7   2  12       74.59       66.87      3.71 o 
   8   2  12       78.51       76.05      4.04 o 
   9   2  12      221.13      200.60      7.82 o 
  10   2  12       30.01       30.74      3.63 o 
  11   2  12      122.48      130.04      5.34 o 
  12   2  12        0.93        1.90      3.28 o 
  13   2  12        0.73        0.30      3.66 o 
  14   2  12        2.76        0.90      3.93 o 
  15   2  12        5.56        8.98      4.28 o 
   1   3  12        1.98        1.80      1.67 o 
   2   3  12       74.75       76.35      3.70 o 
   3   3  12      447.37      425.15     14.14 o 
   4   3  12       73.60       66.77      3.63 o 
   5   3  12       50.06       41.72      3.42 o 
   6   3  12       40.72       33.33      3.12 o 
   7   3  12       17.26       22.46      3.42 o 
   8   3  12       25.10       31.34      3.64 o 
   9   3  12        0.78        0.90      3.08 o 
  10   3  12       82.35       81.14      4.55 o 
  11   3  12        3.87        7.78      3.29 o 
  12   3  12        0.06        1.00      3.51 o 
  13   3  12        5.53        6.79      3.50 o 
  14   3  12        2.68        4.49      3.76 o 
   0   4  12      545.36      564.67     15.18 o 
   1   4  12        0.53        3.29      1.87 o 
   2   4  12       11.71       11.18      2.65 o 
   3   4  12      396.85      364.07     11.88 o 
   4   4  12        6.50        9.68      2.83 o 
   5   4  12       89.04       89.12      4.13 o 
   6   4  12       12.94       10.98      2.73 o 
   7   4  12        4.54        7.19      2.74 o 
   8   4  12        0.75        1.40      2.88 o 
   9   4  12       42.06       44.81      3.79 o 
  10   4  12        0.75        0.00      3.34 o 
  11   4  12        4.26        5.69      3.58 o 
  12   4  12       33.51       25.25      4.37 o 
  13   4  12        1.77        0.90      3.96 o 
  14   4  12        3.00        8.28      4.50 o 
   1   5  12        0.93        1.30      2.25 o 
   2   5  12       66.60       67.37      3.92 o 
   3   5  12      113.80      107.49      6.07 o 
   4   5  12       10.65       14.77      3.06 o 
   5   5  12       29.42       29.64      3.49 o 
   6   5  12       19.64       21.86      3.28 o 
   7   5  12        0.49        1.80      3.01 o 
   8   5  12       16.72       21.26      3.52 o 
   9   5  12        0.58       -2.40      3.40 o 
  10   5  12       36.59       40.82      4.32 o 
  11   5  12        2.64        2.10      3.59 o 
  12   5  12        1.01        3.59      3.70 o 
   0   6  12        1.07        2.00      3.07 o 
   1   6  12        9.77        7.58      2.45 o 
   2   6  12       25.76       22.95      3.86 o 
   3   6  12       22.09       21.06      3.78 o 
   4   6  12        0.00        0.00      3.50 o 
   5   6  12        0.34       -2.50      3.40 o 
   6   6  12        1.22        4.19      3.42 o 
   7   6  12        1.84        2.30      3.57 o 
   8   6  12       20.16       19.16      3.76 o 
   9   6  12        3.44        2.30      3.74 o 
  10   6  12        8.90        7.88      3.77 o 
  11   6  12        2.38        2.20      3.90 o 
   1   7  12        3.80        4.39      2.41 o 
   2   7  12        2.59        1.10      3.51 o 
   3   7  12        1.49       -1.80      3.69 o 
   4   7  12        2.77        2.50      3.92 o 
   5   7  12        1.44       -2.50      3.72 o 
   6   7  12        0.66        2.20      3.50 o 
   7   7  12        5.42        4.39      3.78 o 
   8   7  12        0.61        8.08      3.70 o 
   9   7  12        1.29       -2.89      4.35 o 
   0   8  12        0.06        1.10      3.94 o 
   1   8  12        6.44        8.48      4.07 o 
   2   8  12        1.08       -2.79      4.12 o 
   3   8  12        3.59        2.79      3.85 o 
   4   8  12        1.61       -0.80      4.05 o 
   5   8  12        5.02        7.58      3.89 o 
   6   8  12        2.08        4.09      4.01 o 
   1   1  13       60.44       62.08      2.12 o 
   2   1  13        0.25       -2.40      3.28 o 
   3   1  13       42.59       38.32      2.84 o 
   4   1  13       25.56       24.45      2.24 o 
   5   1  13       62.59       55.49      2.57 o 
   6   1  13        8.23        7.88      1.98 o 
   7   1  13      516.40      479.84      9.56 o 
   8   1  13       28.57       24.05      4.32 o 
   9   1  13       77.95       73.15      6.37 o 
  10   1  13        1.86        1.10      2.19 o 
  11   1  13       53.36       58.18      6.81 o 
  12   1  13        1.43        2.59      2.39 o 
  13   1  13        0.40        5.49      2.28 o 
  14   1  13        2.02       -1.50      2.71 o 
  15   1  13        8.93        9.58      3.31 o 
   0   2  13       21.03       16.27      2.59 o 
   1   2  13       10.29        8.08      2.39 o 
   2   2  13       18.57       16.27      2.65 o 
   3   2  13      272.31      270.56     11.60 o 
   4   2  13      178.45      159.08      8.39 o 
   5   2  13      314.79      306.29     11.57 o 
   6   2  13      274.04      272.76     10.62 o 
   7   2  13       61.31       71.56      3.76 o 
   8   2  13       49.74       54.99      3.78 o 
   9   2  13       33.17       37.72      3.77 o 
  10   2  13        6.56        6.29      3.35 o 
  11   2  13       45.68       43.21      4.16 o 
  12   2  13       13.55       15.07      3.69 o 
  13   2  13       20.18       21.96      4.21 o 
  14   2  13        0.48        2.40      4.19 o 
   1   3  13      135.76      137.63      5.09 o 
   2   3  13      105.19       93.91      4.47 o 
   3   3  13       90.76       86.93      4.56 o 
   4   3  13       41.90       40.02      3.37 o 
   5   3  13      356.16      337.63     11.28 o 
   6   3  13       45.14       45.01      3.20 o 
   7   3  13       19.72       21.86      3.44 o 
   8   3  13       49.96       53.89      4.13 o 
   9   3  13       22.71       17.37      3.71 o 
  10   3  13        1.44        5.79      3.24 o 
  11   3  13        5.66        7.88      3.44 o 
  12   3  13        0.25        3.59      3.50 o 
  13   3  13        1.96        3.89      3.74 o 
  14   3  13        6.27       -0.90      4.37 o 
   0   4  13       10.86       14.67      3.34 o 
   1   4  13       40.82       40.72      2.51 o 
   2   4  13      110.44       99.30      5.72 o 
   3   4  13       14.02       13.77      3.07 o 
   4   4  13       25.19       30.34      3.32 o 
   5   4  13        0.17        0.60      2.81 o 
   6   4  13       28.48       33.43      3.17 o 
   7   4  13        3.20        4.19      2.85 o 
   8   4  13        6.32        8.58      3.03 o 
   9   4  13       45.78       49.10      4.09 o 
  10   4  13        2.71        4.69      3.41 o 
  11   4  13       36.46       39.32      4.33 o 
  12   4  13        0.00        7.98      3.66 o 
  13   4  13       20.96       29.34      4.70 o 
   1   5  13        4.44        1.10      2.25 o 
   2   5  13        0.06       -2.30      3.09 o 
   3   5  13      361.46      333.73      8.93 o 
   4   5  13        3.67        2.79      2.88 o 
   5   5  13       36.13       37.33      3.86 o 
   6   5  13        1.00        2.00      2.99 o 
   7   5  13        0.00        2.20      3.07 o 
   8   5  13        4.81        7.29      3.46 o 
   9   5  13       11.51        9.68      3.79 o 
  10   5  13        1.23        3.79      3.61 o 
  11   5  13        4.28        5.69      3.88 o 
  12   5  13        0.18       -3.09      4.15 o 
   0   6  13       31.00       30.34      3.66 o 
   1   6  13       45.04       45.51      2.66 o 
   2   6  13        2.96        1.30      3.49 o 
   3   6  13       14.15        8.78      3.80 o 
   4   6  13       22.16       22.46      4.02 o 
   5   6  13        5.17        8.88      3.67 o 
   6   6  13       12.88       16.77      4.14 o 
   7   6  13       12.06       13.97      4.15 o 
   8   6  13        6.40       12.28      3.68 o 
   9   6  13        2.00        0.50      3.95 o 
  10   6  13        4.29        2.40      3.93 o 
   1   7  13        1.28        3.19      2.49 o 
   2   7  13        0.79        1.80      3.43 o 
   3   7  13        9.36        6.19      3.95 o 
   4   7  13        2.19       -1.50      3.79 o 
   5   7  13        7.26       10.38      3.67 o 
   6   7  13        0.00       -0.30      3.77 o 
   7   7  13       22.92       24.35      4.47 o 
   8   7  13        0.22       -1.10      3.96 o 
   0   8  13        2.42        2.50      3.86 o 
   1   8  13        1.03       -1.80      2.70 o 
   2   8  13        2.70        5.09      3.97 o 
   3   8  13        3.02       -2.40      4.19 o 
   4   8  13        0.96        1.20      4.06 o 
   0   0  14      149.04      143.11      7.27 o 
   1   0  14      941.89      987.03     35.97 o 
   2   0  14      115.25      143.71      8.22 o 
   3   0  14       49.16       47.90      3.46 o 
   4   0  14      317.30      355.29     13.54 o 
   5   0  14     1161.46     1078.45     20.79 o 
   6   0  14      155.31      141.42      7.20 o 
   7   0  14      153.57      130.14      6.44 o 
   8   0  14      237.80      231.04      8.45 o 
   9   0  14       13.94        8.28      3.08 o 
  10   0  14       12.53       15.77      3.29 o 
  11   0  14        4.24        9.78      3.36 o 
  12   0  14       10.39       12.77      3.62 o 
  13   0  14       21.07       21.06      4.09 o 
  14   0  14        6.07        6.89      4.28 o 
   1   1  14       11.37        9.18      1.27 o 
   2   1  14       27.72       22.46      2.00 o 
   3   1  14        6.77       10.58      1.91 o 
   4   1  14      668.37      654.39     12.28 o 
   5   1  14      161.30      141.92      4.87 o 
   6   1  14       18.49       19.56      2.31 o 
   7   1  14       36.58       40.32      3.46 o 
   8   1  14       77.52       79.64      3.62 o 
   9   1  14        7.43       14.07      2.40 o 
  10   1  14        0.70       -0.30      2.28 o 
  11   1  14       14.65       17.27      3.93 o 
  12   1  14        1.13        1.80      2.78 o 
  13   1  14        0.32        4.19      2.54 o 
  14   1  14        2.50        2.20      3.59 o 
   0   2  14       33.59       34.43      2.99 o 
   1   2  14       26.20       27.55      2.04 o 
   2   2  14       14.20       15.87      2.92 o 
   3   2  14      880.61      824.25     17.97 o 
   4   2  14        0.29       -1.00      2.82 o 
   5   2  14      110.79      113.87      4.97 o 
   6   2  14      592.34      561.98     13.04 o 
   7   2  14        2.78        3.59      3.03 o 
   8   2  14        0.12        2.30      3.00 o 
   9   2  14       45.24       45.41      4.12 o 
  10   2  14        3.89        5.39      3.18 o 
  11   2  14        9.02       12.77      3.33 o 
  12   2  14        6.94       11.98      3.84 o 
  13   2  14       17.53       20.86      4.40 o 
  14   2  14        6.51        6.99      4.43 o 
   1   3  14       29.83       31.64      2.58 o 
   2   3  14      149.85      133.13      6.12 o 
   3   3  14      394.80      375.75     11.70 o 
   4   3  14       14.69       15.17      3.12 o 
   5   3  14       64.00       58.68      3.88 o 
   6   3  14       10.93       11.78      2.93 o 
   7   3  14       56.65       57.09      4.29 o 
   8   3  14       52.53       47.51      4.20 o 
   9   3  14       14.95       17.07      3.59 o 
  10   3  14       63.14       60.68      4.62 o 
  11   3  14        2.79        3.29      3.43 o 
  12   3  14        4.15        4.59      3.58 o 
  13   3  14       11.77       17.96      3.96 o 
   0   4  14       77.07       81.44      4.16 o 
   1   4  14      352.43      391.12     15.28 o 
   2   4  14       86.42       74.35      4.00 o 
   3   4  14        0.84       -1.70      2.84 o 
   4   4  14       51.06       42.22      3.70 o 
   5   4  14        8.80       10.88      3.11 o 
   6   4  14        0.61       -2.20      3.09 o 
   7   4  14        2.92        5.29      2.95 o 
   8   4  14       42.70       48.30      4.13 o 
   9   4  14       22.55       21.06      3.75 o 
  10   4  14        0.83       -2.59      3.79 o 
  11   4  14       58.81       63.17      4.91 o 
  12   4  14        5.05        5.49      4.04 o 
  13   4  14       14.27       17.17      4.99 o 
   1   5  14        9.89       11.38      2.26 o 
   2   5  14        1.61        1.60      3.01 o 
   3   5  14        2.00        0.30      3.19 o 
   4   5  14       14.54       11.78      3.18 o 
   5   5  14        7.67       10.28      3.57 o 
   6   5  14        6.72        6.39      3.11 o 
   7   5  14        5.95        3.29      3.47 o 
   8   5  14       12.49       15.87      3.75 o 
   9   5  14       12.32       13.97      4.18 o 
  10   5  14       24.71       23.75      4.55 o 
  11   5  14        2.61        0.40      4.09 o 
   0   6  14      146.82      133.53      5.52 o 
   1   6  14        1.77        0.00      2.32 o 
   2   6  14        1.29       -1.40      3.37 o 
   3   6  14       15.22       10.38      4.02 o 
   4   6  14        6.54       11.48      3.61 o 
   5   6  14       14.39       19.26      4.00 o 
   6   6  14        2.43        4.09      3.83 o 
   7   6  14        2.06        2.00      3.98 o 
   8   6  14        6.83       12.97      3.86 o 
   9   6  14       30.90       35.63      4.55 o 
  10   6  14        3.54        1.90      3.90 o 
   1   7  14        0.56        0.10      2.63 o 
   2   7  14        2.67        2.50      3.75 o 
   3   7  14        8.78        6.69      3.93 o 
   4   7  14        0.07       -2.89      3.86 o 
   5   7  14       10.43       10.18      4.02 o 
   6   7  14        3.79        0.60      4.10 o 
   7   7  14        0.19       -3.09      4.14 o 
   0   8  14        1.16        0.70      4.03 o 
   1   8  14        3.77        3.89      6.70 o 
   2   8  14        2.10        0.60      4.07 o 
   3   8  14        0.47        3.39      3.89 o 
   1   1  15       33.30       28.44      1.47 o 
   2   1  15      158.85      142.42      5.88 o 
   3   1  15        5.23        8.68      2.12 o 
   4   1  15      615.99      597.21     19.84 o 
   5   1  15       52.48       50.30      2.61 o 
   6   1  15       28.12       20.76      2.30 o 
   7   1  15      106.98      100.90      4.62 o 
   8   1  15       31.68       33.53      5.85 o 
   9   1  15       22.36       24.85      2.45 o 
  10   1  15       69.02       67.37      3.28 o 
  11   1  15       33.05       34.53      4.33 o 
  12   1  15        2.33        0.50      2.65 o 
  13   1  15        0.52        0.30      2.67 o 
  14   1  15       14.56       15.47      3.81 o 
   0   2  15       90.07       86.03      3.78 o 
   1   2  15       47.56       45.41      2.46 o 
   2   2  15       46.15       46.81      3.69 o 
   3   2  15        0.03        2.00      2.86 o 
   4   2  15        3.96        4.29      2.86 o 
   5   2  15       10.34        8.68      3.35 o 
   6   2  15      177.01      164.27      7.48 o 
   7   2  15       37.28       35.03      3.64 o 
   8   2  15       10.01       11.78      3.19 o 
   9   2  15        9.32       12.87      3.23 o 
  10   2  15        9.90       13.17      3.51 o 
  11   2  15        6.29        9.58      3.76 o 
  12   2  15        6.30        7.78      3.75 o 
  13   2  15        6.07        7.78      4.47 o 
   1   3  15       16.14       15.47      2.71 o 
   2   3  15        3.71        4.09      2.75 o 
   3   3  15      118.39      108.88      5.81 o 
   4   3  15       89.13       90.62      4.43 o 
   5   3  15        0.46       -1.00      3.15 o 
   6   3  15       13.59       11.18      3.34 o 
   7   3  15       44.76       51.00      4.21 o 
   8   3  15       27.46       28.94      3.81 o 
   9   3  15        5.25        4.59      3.53 o 
  10   3  15       39.87       45.51      4.73 o 
  11   3  15        0.54       -0.80      3.63 o 
  12   3  15        2.93        2.69      3.77 o 
  13   3  15        6.55        2.20      4.32 o 
   0   4  15       39.23       42.22      3.74 o 
   1   4  15        4.74        4.79      2.26 o 
   2   4  15        0.01        2.59      2.67 o 
   3   4  15       27.88       20.56      3.33 o 
   4   4  15        0.46        1.70      2.92 o 
   5   4  15      101.81       96.61      4.99 o 
   6   4  15      163.56      163.97      5.73 o 
   7   4  15        3.36        0.20      3.45 o 
   8   4  15       29.79       28.84      4.03 o 
   9   4  15        5.09        2.40      3.61 o 
  10   4  15       13.08        7.78      3.98 o 
  11   4  15        8.16        4.39      4.00 o 
  12   4  15        0.04       -2.20      4.04 o 
   1   5  15       32.22       33.83      2.60 o 
   2   5  15        0.96        1.90      2.97 o 
   3   5  15        0.22        3.09      3.10 o 
   4   5  15        1.37       -2.20      3.34 o 
   5   5  15       53.36       54.09      4.52 o 
   6   5  15       34.27       36.73      4.27 o 
   7   5  15       36.78       43.71      4.30 o 
   8   5  15        4.51        5.39      3.83 o 
   9   5  15        1.04        2.69      3.79 o 
  10   5  15        5.19        7.88      3.85 o 
  11   5  15        0.33        0.00      3.86 o 
   0   6  15       40.53       42.61      4.23 o 
   1   6  15        0.09       -0.50      2.38 o 
   2   6  15        6.51        6.69      3.66 o 
   3   6  15        6.96        7.19      3.84 o 
   4   6  15        8.45        6.89      3.90 o 
   5   6  15        2.10       -0.20      3.88 o 
   6   6  15        0.06        1.80      3.87 o 
   7   6  15        9.78        9.98      4.44 o 
   8   6  15       10.87       12.28      4.14 o 
   9   6  15        1.23        4.59      3.84 o 
   1   7  15        8.90       10.98      2.74 o 
   2   7  15        0.01        0.10      3.60 o 
   3   7  15       15.17       18.86      4.20 o 
   4   7  15        0.00       -1.10      4.04 o 
   5   7  15        7.75        6.79      4.16 o 
   6   7  15        1.00        3.19      4.05 o 
   0   0  16      431.78      385.73     12.95 o 
   1   0  16       47.27       44.21      2.52 o 
   2   0  16        2.31        1.90      3.08 o 
   3   0  16     1174.96     1266.77     21.31 o 
   4   0  16       79.34       77.64      4.49 o 
   5   0  16       30.46       35.73      3.59 o 
   6   0  16        0.20        2.50      2.84 o 
   7   0  16      144.41      136.23      6.43 o 
   8   0  16        0.66        6.19      2.76 o 
   9   0  16        2.01        2.79      2.95 o 
  10   0  16        0.10        1.70      3.36 o 
  11   0  16       17.00       23.85      3.70 o 
  12   0  16       55.43       58.88      5.29 o 
  13   0  16       52.10       61.58      5.24 o 
   1   1  16       95.13       87.63      2.13 o 
   2   1  16      238.16      223.05      6.79 o 
   3   1  16      135.77      125.05      4.12 o 
   4   1  16       72.83       67.66      3.03 o 
   5   1  16       95.19       95.21      3.56 o 
   6   1  16       26.13       23.85      2.33 o 
   7   1  16       23.35       22.26      2.94 o 
   8   1  16        0.26        0.10      2.24 o 
   9   1  16        0.08       -1.10      2.29 o 
  10   1  16      121.07      131.74      8.56 o 
  11   1  16        0.27        0.60      2.59 o 
  12   1  16        9.90        8.48      2.87 o 
  13   1  16        3.58        3.79      5.34 o 
   0   2  16      318.51      321.56     10.82 o 
   1   2  16      405.43      421.46      8.33 o 
   2   2  16       69.78       69.56      4.09 o 
   3   2  16        2.37        1.20      2.67 o 
   4   2  16       49.23       48.00      3.64 o 
   5   2  16      333.48      345.71      9.48 o 
   6   2  16       22.47       23.55      3.46 o 
   7   2  16       54.74       60.28      4.12 o 
   8   2  16      107.86      114.07      5.08 o 
   9   2  16        0.97        3.09      3.33 o 
  10   2  16        0.55       -1.40      3.51 o 
  11   2  16        0.42        7.09      3.66 o 
  12   2  16       22.28       21.56      4.33 o 
  13   2  16       30.46       33.43      5.26 o 
   1   3  16        0.07       -1.50      1.99 o 
   2   3  16        0.09        1.70      2.63 o 
   3   3  16       46.54       45.51      3.66 o 
   4   3  16      312.16      307.69      8.75 o 
   5   3  16       14.87       16.67      3.19 o 
   6   3  16       27.30       33.73      3.86 o 
   7   3  16        0.00        0.60      3.20 o 
   8   3  16       27.46       29.74      4.22 o 
   9   3  16       40.73       52.69      4.54 o 
  10   3  16        0.04        0.90      3.66 o 
  11   3  16        0.68        1.60      3.53 o 
  12   3  16        0.79       -0.30      3.92 o 
   0   4  16       28.43       30.04      3.69 o 
   1   4  16        1.12        2.30      3.71 o 
   2   4  16        9.98        5.09      2.92 o 
   3   4  16       96.77       89.32      4.47 o 
   4   4  16        0.13       -0.40      3.11 o 
   5   4  16       33.16       30.84      3.79 o 
   6   4  16      162.85      142.12      5.74 o 
   7   4  16       12.67       11.18      3.75 o 
   8   4  16       11.05       11.38      3.72 o 
   9   4  16       41.61       42.81      4.70 o 
  10   4  16        0.19        1.70      3.83 o 
  11   4  16        3.98        3.99      3.84 o 
   1   5  16        2.37        1.50      2.35 o 
   2   5  16       18.46       17.27      3.54 o 
   3   5  16        5.59       10.38      3.15 o 
   4   5  16        1.59        1.50      3.38 o 
   5   5  16       30.89       31.54      4.00 o 
   6   5  16        0.15        2.40      3.81 o 
   7   5  16        2.39        4.09      3.77 o 
   8   5  16        0.42       -0.50      3.77 o 
   9   5  16        2.77        5.99      3.83 o 
  10   5  16        0.07       -1.50      3.90 o 
   0   6  16        0.23       -0.60      3.61 o 
   1   6  16       10.17        9.58      3.80 o 
   2   6  16        0.96       -2.30      3.74 o 
   3   6  16        2.68        3.89      3.72 o 
   4   6  16       33.12       31.34      4.76 o 
   5   6  16        6.30        8.98      4.12 o 
   6   6  16        1.38       -1.40      4.31 o 
   7   6  16        0.03       -3.39      4.50 o 
   8   6  16        0.03       -1.40      4.02 o 
   1   7  16        0.02        4.09      2.63 o 
   2   7  16        4.74        3.69      4.02 o 
   3   7  16        3.35       -1.10      4.13 o 
   4   7  16        0.26       -2.89      4.24 o 
   5   7  16       15.50       13.67      4.38 o 
   1   1  17       56.43       51.80      2.42 o 
   2   1  17       25.73       22.85      2.39 o 
   3   1  17      155.23      144.21      4.90 o 
   4   1  17       83.77       85.73      6.35 o 
   5   1  17      131.56      123.25      4.02 o 
   6   1  17       17.49       19.76      2.36 o 
   7   1  17        4.32        3.49      2.18 o 
   8   1  17        0.08       -0.90      2.39 o 
   9   1  17        0.10       -1.70      2.50 o 
  10   1  17        1.74        4.89      2.59 o 
  11   1  17        0.32        1.00      3.10 o 
  12   1  17        0.00        2.69      2.84 o 
  13   1  17        6.47        6.79      3.15 o 
   0   2  17        2.71        1.30      3.16 o 
   1   2  17        1.13       -1.30      2.15 o 
   2   2  17        0.05       -0.60      2.98 o 
   3   2  17        4.90        5.29      3.14 o 
   4   2  17       24.03       24.05      3.44 o 
   5   2  17       23.26       19.76      3.74 o 
   6   2  17        4.85        7.49      3.31 o 
   7   2  17        2.62        4.49      3.17 o 
   8   2  17       21.08       24.45      4.01 o 
   9   2  17        7.99        6.49      3.78 o 
  10   2  17        7.60        5.29      3.77 o 
  11   2  17        8.89        3.79      4.15 o 
  12   2  17        2.30        7.09      4.20 o 
   1   3  17        0.01        0.20      2.01 o 
   2   3  17        0.45        0.90      2.80 o 
   3   3  17       16.53       15.57      3.33 o 
   4   3  17       52.24       49.00      4.03 o 
   5   3  17        0.59        2.00      3.12 o 
   6   3  17        7.15        0.80      3.63 o 
   7   3  17       13.79       17.86      3.54 o 
   8   3  17       18.11       15.77      4.04 o 
   9   3  17        8.60        4.89      3.95 o 
  10   3  17        0.06       -1.90      3.80 o 
  11   3  17        6.21        7.19      3.78 o 
  12   3  17        0.00       -3.09      4.14 o 
   0   4  17       17.37       17.76      3.69 o 
   1   4  17        1.35        3.19      3.05 o 
   2   4  17       21.82       25.05      3.31 o 
   3   4  17        5.89        4.29      3.17 o 
   4   4  17        0.00       -2.00      3.43 o 
   5   4  17        0.40        3.69      3.41 o 
   6   4  17      111.78      101.10      5.33 o 
   7   4  17       18.20       17.56      3.72 o 
   8   4  17       14.98       21.86      3.83 o 
   9   4  17        2.86        2.50      3.87 o 
  10   4  17        4.28        6.69      3.92 o 
  11   4  17        4.90        0.90      4.30 o 
   1   5  17       21.39       22.16      2.73 o 
   2   5  17        0.03        2.00      3.17 o 
   3   5  17       10.91        7.98      3.80 o 
   4   5  17       57.27       51.00      4.48 o 
   5   5  17        0.09       -0.80      3.96 o 
   6   5  17       10.22       11.58      3.94 o 
   7   5  17        6.39        5.59      4.16 o 
   8   5  17       30.65       35.23      4.79 o 
   9   5  17       10.64        7.58      4.22 o 
   0   6  17        0.91       -0.50      3.75 o 
   1   6  17       17.48       16.17      2.89 o 
   2   6  17        5.67        4.19      3.72 o 
   3   6  17        0.44        1.20      3.67 o 
   4   6  17       10.98       10.68      4.24 o 
   5   6  17       44.77       51.10      5.31 o 
   6   6  17       20.99       21.16      4.87 o 
   7   6  17        5.24        8.18      4.58 o 
   1   7  17       15.79       16.17      3.00 o 
   2   7  17        7.18        5.99      4.12 o 
   3   7  17        0.05        2.50      4.20 o 
   0   0  18      667.28      677.85     13.25 o 
   1   0  18      272.76      260.88      6.56 o 
   2   0  18       37.27       37.62      3.85 o 
   3   0  18       21.21       31.24      3.80 o 
   4   0  18        0.01       -2.00      3.36 o 
   5   0  18      110.89      106.49      5.12 o 
   6   0  18        0.75       -1.90      3.02 o 
   7   0  18      113.40      116.77      5.55 o 
   8   0  18      106.81      101.70      5.15 o 
   9   0  18        0.09        2.00      3.19 o 
  10   0  18       20.49       17.96      4.06 o 
  11   0  18        0.25       -0.40      3.85 o 
  12   0  18       32.19       39.32      5.12 o 
   1   1  18       14.28       15.67      1.68 o 
   2   1  18       64.91       66.87      3.01 o 
   3   1  18       94.78       88.02      3.33 o 
   4   1  18       14.27       15.87      2.40 o 
   5   1  18       14.88       15.07      2.62 o 
   6   1  18        0.58        1.80      2.10 o 
   7   1  18        0.03       -1.80      2.36 o 
   8   1  18        1.52        0.80      2.06 o 
   9   1  18        7.83       10.28      3.91 o 
  10   1  18       61.13       68.66      3.61 o 
  11   1  18        3.16        0.80      2.80 o 
  12   1  18        6.23        7.98      3.09 o 
   0   2  18      179.18      191.52      7.16 o 
   1   2  18       27.68       29.74      2.65 o 
   2   2  18        3.95        5.09      3.07 o 
   3   2  18      269.43      260.78      7.42 o 
   4   2  18       28.22       30.14      3.76 o 
   5   2  18        1.74        5.69      2.93 o 
   6   2  18        9.19       11.78      3.21 o 
   7   2  18       52.56       47.70      4.50 o 
   8   2  18       16.09       16.67      3.94 o 
   9   2  18       21.59       25.85      4.28 o 
  10   2  18        0.06       -0.20      3.88 o 
  11   2  18       13.59       14.57      4.41 o 
   1   3  18       71.39       82.93      3.16 o 
   2   3  18       13.99       14.17      3.28 o 
   3   3  18        9.85        9.08      3.21 o 
   4   3  18       12.44       14.67      3.50 o 
   5   3  18       16.66       19.36      3.57 o 
   6   3  18       11.36       14.97      3.37 o 
   7   3  18       65.31       75.75      4.91 o 
   8   3  18        3.41        4.09      3.80 o 
   9   3  18       12.85       17.86      4.07 o 
  10   3  18        5.69        2.69      4.24 o 
  11   3  18        4.41        8.08      3.76 o 
   0   4  18        2.06        0.40      3.60 o 
   1   4  18        9.81       12.38      2.67 o 
   2   4  18        7.21        7.39      3.27 o 
   3   4  18        0.04       -0.20      3.24 o 
   4   4  18       11.03       11.38      3.59 o 
   5   4  18      113.64      111.78      5.53 o 
   6   4  18       26.05       21.36      4.24 o 
   7   4  18        3.39       -0.60      3.84 o 
   8   4  18        1.29       -1.90      4.06 o 
   9   4  18        6.98        5.69      4.00 o 
  10   4  18        0.57       -1.30      3.94 o 
   1   5  18       16.12       18.06      2.81 o 
   2   5  18        0.02       -2.59      3.62 o 
   3   5  18        9.78       12.18      3.81 o 
   4   5  18       52.47       51.40      4.62 o 
   5   5  18        0.20       -1.50      4.04 o 
   6   5  18        4.52        4.59      4.27 o 
   7   5  18        5.82        7.19      4.38 o 
   8   5  18        7.40        4.49      4.36 o 
   0   6  18        2.34        5.99      3.93 o 
   1   6  18        0.08        3.69      2.57 o 
   2   6  18        8.58       14.07      4.06 o 
   3   6  18        0.11        0.20      3.93 o 
   4   6  18        0.01        6.59      4.03 o 
   5   6  18        6.23        2.79      4.61 o 
   6   6  18       56.04       50.00      5.96 o 
   1   1  19        9.97       11.28      2.02 o 
   2   1  19       19.90       17.07      2.42 o 
   3   1  19      154.24      143.61      4.21 o 
   4   1  19        0.17       -1.40      2.84 o 
   5   1  19       19.92       16.87      2.46 o 
   6   1  19        1.52        7.09      2.16 o 
   7   1  19        0.10        3.39      2.84 o 
   8   1  19        0.10       -1.90      2.52 o 
   9   1  19        2.24        2.00      4.89 o 
  10   1  19       20.04       28.44      3.12 o 
  11   1  19        0.43        5.39      8.27 o 
   0   2  19      197.76      202.20      6.78 o 
   1   2  19        3.32        4.39      3.29 o 
   2   2  19        6.91        7.09      3.19 o 
   3   2  19        8.09        3.09      3.18 o 
   4   2  19        0.61        3.49      3.07 o 
   5   2  19       11.11        9.48      3.54 o 
   6   2  19        1.59        5.39      3.10 o 
   7   2  19       24.66       25.45      4.18 o 
   8   2  19       15.53       21.46      3.92 o 
   9   2  19        1.24       -0.20      3.87 o 
  10   2  19        2.76       -2.40      4.28 o 
  11   2  19        2.05       -0.50      4.41 o 
   1   3  19        0.35       -2.89      4.36 o 
   2   3  19       20.15       19.56      4.01 o 
   3   3  19        2.69        3.19      3.36 o 
   4   3  19       13.83       13.87      3.57 o 
   5   3  19       62.14       60.58      4.50 o 
   6   3  19        4.29        2.30      3.51 o 
   7   3  19        0.13        0.10      3.60 o 
   8   3  19        8.82       13.77      4.31 o 
   9   3  19        0.92        1.70      3.98 o 
  10   3  19       18.03       14.17      4.76 o 
   0   4  19       20.66       15.97      4.36 o 
   1   4  19       12.15       14.67      3.93 o 
   2   4  19       11.21        7.78      3.47 o 
   3   4  19       11.74        7.98      3.64 o 
   4   4  19       26.97       25.75      4.11 o 
   5   4  19       16.76       11.68      4.00 o 
   6   4  19        3.87        6.09      3.69 o 
   7   4  19        2.07        1.60      3.81 o 
   8   4  19        5.31        8.78      3.76 o 
   9   4  19        4.34        7.29      3.93 o 
   1   5  19        0.29       -2.50      4.30 o 
   2   5  19        2.86        3.19      3.71 o 
   3   5  19        0.01       -2.79      3.74 o 
   4   5  19        0.44       -2.89      3.98 o 
   5   5  19       14.52       18.36      4.35 o 
   6   5  19        5.33        4.99      4.43 o 
   7   5  19       35.81       42.61      5.26 o 
   0   6  19       15.63       12.87      4.32 o 
   1   6  19        4.94        3.79      2.87 o 
   2   6  19        0.33        0.10      4.23 o 
   3   6  19        4.46        2.30      4.48 o 
   4   6  19        0.03        3.79      4.32 o 
   0   0  20        3.73        1.80      3.19 o 
   1   0  20       26.50       28.34      2.89 o 
   2   0  20        0.33       -1.00      3.31 o 
   3   0  20      120.20      127.55      5.95 o 
   4   0  20       10.13       15.97      3.81 o 
   5   0  20        3.75        2.89      3.32 o 
   6   0  20       22.10       24.75      4.07 o 
   7   0  20       62.55       62.18      5.07 o 
   8   0  20       25.82       18.86      4.01 o 
   9   0  20       26.32       25.35      4.27 o 
  10   0  20        9.11       14.97      4.44 o 
   1   1  20       16.43       19.76      1.79 o 
   2   1  20        2.04        2.50      2.21 o 
   3   1  20        0.88        0.70      3.03 o 
   4   1  20        0.52       -1.30      2.24 o 
   5   1  20        0.11        1.50      2.69 o 
   6   1  20        5.94        5.79      2.57 o 
   7   1  20       25.25       22.36      2.99 o 
   8   1  20        8.94       12.18      2.72 o 
   9   1  20        0.73        0.30      2.82 o 
  10   1  20        0.13        2.89      2.91 o 
   0   2  20       46.32       46.31      4.52 o 
   1   2  20       24.37       25.05      7.42 o 
   2   2  20        2.38        7.68      3.07 o 
   3   2  20       16.39       14.07      3.78 o 
   4   2  20        2.86        1.30      3.25 o 
   5   2  20       32.92       32.34      4.16 o 
   6   2  20       11.99       14.37      3.60 o 
   7   2  20       18.45       19.16      4.13 o 
   8   2  20        0.01        5.69      4.00 o 
   9   2  20        3.43        2.79      4.03 o 
  10   2  20        2.72        2.69      4.20 o 
   1   3  20       36.01       33.53      2.95 o 
   2   3  20       17.16       16.47      3.66 o 
   3   3  20       20.85       24.75      4.07 o 
   4   3  20       10.01        4.99      3.76 o 
   5   3  20        1.64        2.20      3.43 o 
   6   3  20        0.03        1.80      3.52 o 
   7   3  20       22.92       26.75      4.70 o 
   8   3  20        0.19       -1.60      4.11 o 
   9   3  20        1.17       -2.59      4.05 o 
   0   4  20       39.90       47.11      4.95 o 
   1   4  20       20.58       21.46      3.76 o 
   2   4  20       17.56        8.98      4.29 o 
   3   4  20        8.05        8.58      3.71 o 
   4   4  20        1.22       -0.60      3.86 o 
   5   4  20        0.03       -1.80      4.06 o 
   6   4  20        0.10       -2.79      3.75 o 
   7   4  20        1.12        1.40      3.87 o 
   1   5  20       20.20       23.25      3.19 o 
   2   5  20        5.50        3.39      4.22 o 
   3   5  20       14.36       17.76      4.43 o 
   4   5  20        6.40        5.99      4.11 o 
   5   5  20        1.41        2.30      4.32 o 
   1   1  21        4.32        6.99      2.15 o 
   2   1  21        3.69        1.00      2.50 o 
   3   1  21       28.11       29.34      2.87 o 
   4   1  21        2.23        1.50      2.90 o 
   5   1  21       25.41       22.55      2.97 o 
   6   1  21        6.82        9.98      2.68 o 
   7   1  21        4.47        6.09      2.80 o 
   8   1  21        2.17        2.30      2.82 o 
   9   1  21       11.14       13.17      3.67 o 
   0   2  21       11.25       12.18      3.89 o 
   1   2  21       20.95       19.16      4.91 o 
   2   2  21        1.25       -1.80      3.18 o 
   3   2  21        3.03        5.19      3.50 o 
   4   2  21        6.43       10.48      3.69 o 
   5   2  21       14.98       11.58      4.03 o 
   6   2  21       12.25       15.57      4.32 o 
   7   2  21        0.18       -3.09      4.22 o 
   8   2  21       21.49       19.66      4.65 o 
   1   3  21        4.96        2.79      2.99 o 
   2   3  21       27.96       34.23      4.27 o 
   3   3  21       11.49       11.98      3.76 o 
   4   3  21       11.71        9.78      3.92 o 
   5   3  21        3.81        6.89      3.75 o 
   6   3  21        0.00        3.39      3.63 o 
   7   3  21       25.19       27.84      4.93 o 
   8   3  21        4.44        6.09      4.19 o 
   0   4  21      124.43      146.11      6.84 o 
   1   4  21        0.39        0.80      2.88 o 
   2   4  21        4.46       -0.30      4.01 o 
   3   4  21       11.73        6.79      4.01 o 
   4   4  21        0.00       -1.60      3.95 o 
   5   4  21        2.44       -2.40      4.16 o 
   6   4  21        0.16       -0.30      3.96 o 
   1   5  21        1.00        0.70      3.06 o 
   2   5  21       19.78       21.66      4.69 o 
   3   5  21       15.75       17.56      4.65 o 
   0   0  22        9.44       15.57      3.77 o 
   1   0  22        4.11        7.29      2.69 o 
   2   0  22        0.00       -2.40      4.06 o 
   3   0  22       28.99       36.53      4.70 o 
   4   0  22        9.73       10.78      3.89 o 
   5   0  22        1.66       -1.10      3.63 o 
   6   0  22       20.23       25.55      4.11 o 
   7   0  22        0.23       -2.99      4.04 o 
   8   0  22       35.12       30.34      4.70 o 
   1   1  22       34.29       35.73      2.16 o 
   2   1  22        9.18        7.58      2.63 o 
   3   1  22        1.21        2.99      2.58 o 
   4   1  22        2.87        3.19      3.58 o 
   5   1  22        3.60        3.09      2.71 o 
   6   1  22        0.11        3.79      2.58 o 
   7   1  22       10.01       13.67      5.16 o 
   8   1  22        1.36        3.69      2.89 o 
   0   2  22        3.97        3.39      3.84 o 
   1   2  22        9.73       11.08      2.74 o 
   2   2  22        9.13       10.88      3.72 o 
   3   2  22        5.29        7.58      3.51 o 
   4   2  22        0.47       -0.20      3.43 o 
   5   2  22        0.57        1.70      3.55 o 
   6   2  22        0.27        2.79      4.00 o 
   7   2  22        2.81        1.30      4.19 o 
   1   3  22        0.02        0.20      2.55 o 
   2   3  22       38.42       42.81      4.67 o 
   3   3  22        3.60        7.68      4.01 o 
   4   3  22       18.26       18.06      4.28 o 
   5   3  22        3.04       -2.40      4.19 o 
   6   3  22        5.28        6.09      4.18 o 
   0   4  22        4.03        8.08      4.45 o 
   1   4  22        0.64        1.30      3.14 o 
   2   4  22        0.55       -2.89      4.00 o 
   3   4  22        0.81        0.50      3.95 o 
   4   4  22        4.15        3.69      4.04 o 
   1   1  23        7.00        8.08      2.02 o 
   2   1  23        9.42       12.57      2.90 o 
   3   1  23        2.45        3.09      2.76 o 
   4   1  23       18.02       18.66      5.64 o 
   5   1  23        0.13       -0.20      4.11 o 
   6   1  23        4.35        8.98      3.07 o 
   0   2  23       10.05       11.68      4.29 o 
   1   2  23        1.32        3.09      2.64 o 
   2   2  23        9.00       15.17      4.00 o 
   3   2  23        5.38        9.38      3.61 o 
   4   2  23        0.00        0.80      3.90 o 
   5   2  23        0.02        3.69      3.88 o 
   1   3  23        0.08        2.79      5.00 o 
   2   3  23        0.99        1.70      3.87 o 
   3   3  23        8.41       14.07      4.21 o 
   4   3  23        0.99       -2.40      4.03 o 
   0   0  24       12.65       12.57      4.35 o 
   1   0  24        0.71        2.30      3.93 o 
   2   0  24       14.28       18.46      5.05 o 
   3   0  24        1.18        1.40      4.49 o 
   4   0  24        5.33        5.99      3.90 o 
   1   1  24        0.01        1.00      2.58 o 
   2   1  24       42.83       48.90      3.70 o 
   3   1  24        0.28        1.20      2.76 o 
   4   1  24        8.32       10.28      2.99 o 
   0   2  24       20.14       23.15      4.76 o 
   1   2  24        1.59       -0.90      2.99 o 
   2   2  24        0.61       -2.79      4.07 o 
   3   2  24        8.48       10.38      4.26 o 
                                                 
